# Supplementary material for: Direct observation of photoinduced sequential spin transition in a halogen-bonded hybrid system by complementary ultrafast optical and electron probes
Source: Nat Commun. 2024 Jun 4;15:4604. doi: 10.1038/s41467-024-48529-1 (PMC11150260; doi:10.1038/s41467-024-48529-1)
Supplement: Supplementary file 4 — Supplementary Data 1 [file 41467_2024_48529_MOESM4_ESM.txt]

Low spin cartesian strcutre 

atom         x              y              z
I          4.87566       10.88809       12.32451
I         -2.93081        3.79270       11.24111
Fe         2.78929        6.10453        6.78083
O          3.60007        6.09283        8.46844
O          1.13007        6.69064        7.41986
N          2.07650        6.22519        4.89839
N          3.20603        8.00001        6.46008
N          4.47468        5.32461        5.99499
N          2.37560        4.20727        7.09484
C          1.45623        5.28907        4.19392
H          1.30513        4.33386        4.68418
C          1.00751        5.50598        2.87451
H          0.50161        4.70436        2.34862
C          1.22540        6.72952        2.28148
H          0.89770        6.92053        1.26375
C          1.88349        7.75574        3.00635
C          2.16525        9.04481        2.48565
H          1.86863        9.28458        1.46957
C          2.81969        9.97288        3.26782
H          3.04844       10.95416        2.86503
C          3.20587        9.67677        4.59457
H          3.72971       10.43528        5.16595
C          2.92428        8.43678        5.14761
C          2.28480        7.45678        4.33789
C          3.49602        8.84263        7.41949
H          3.51666        9.90810        7.18698
C          3.79604        8.49333        8.76454
C          4.09078        9.55215        9.66855
H          4.03619       10.57429        9.30735
C          4.44045        9.28698       10.97129
C          4.51929        7.95106       11.42199
H          4.79792        7.74105       12.44905
C          4.24027        6.90520       10.56479
H          4.29619        5.87709       10.90596
C          3.85611        7.13416        9.21889
C          5.52778        5.96700        5.50960
H          5.49016        7.05021        5.53827
C          6.64865        5.29386        4.98067
H          7.48365        5.87212        4.60189
C          6.65637        3.91712        4.95289
H          7.50307        3.37385        4.54348
C          5.54773        3.19659        5.46616
C          5.45151        1.78135        5.47513
H          6.26570        1.19025        5.06819
C          4.32531        1.17326        5.98824
H          4.24491        0.09114        5.98190
C          3.26036        1.92998        6.52708
H          2.38968        1.40673        6.90705
C          3.32940        3.31448        6.56028
C          4.46866        3.95556        5.99806
C          1.43840        3.80435        7.91573
H          1.40412        2.74859        8.18762
C          0.43743        4.62966        8.49732
C         -0.50150        4.00948        9.36849
H         -0.39201        2.95085        9.58189
C         -1.52780        4.73436        9.92618
C         -1.66379        6.10791        9.62809
H         -2.47511        6.67978       10.06551
C         -0.76759        6.73344        8.78427
H         -0.86506        7.78889        8.55392
C          0.31740        6.02848        8.20362
