# Supplementary material for: Direct observation of photoinduced sequential spin transition in a halogen-bonded hybrid system by complementary ultrafast optical and electron probes
Source: Nat Commun. 2024 Jun 4;15:4604. doi: 10.1038/s41467-024-48529-1 (PMC11150260; doi:10.1038/s41467-024-48529-1)
Supplement: Supplementary file 5 — Supplementary Data 2 [file 41467_2024_48529_MOESM5_ESM.txt]

high spin cartesian strcutre 

atom         x              y              z
I          7.31276       10.53960       12.50571
I         -3.04849        2.99391       10.85611
Fe         2.98074        6.46435        7.47869
O          3.67169        6.58879        9.25909
O          1.11911        6.61944        7.87437
N          2.55947        6.94814        5.37037
N          3.53281        8.54849        7.27322
N          4.89554        5.58840        6.75651
N          2.63915        4.33003        7.45986
C          2.11522        6.09732        4.45616
H          2.10571        5.04795        4.73540
C          1.66126        6.50808        3.18649
H          1.31459        5.76607        2.47621
C          1.65305        7.85205        2.88541
H          1.29443        8.20412        1.92240
C          2.10876        8.79328        3.84263
C          2.10973       10.19512        3.62669
H          1.75235       10.58737        2.67980
C          2.54172       11.04133        4.62427
H          2.51861       12.11554        4.47267
C          3.01037       10.53805        5.85818
H          3.30772       11.24498        6.62493
C          3.06546        9.17278        6.09608
C          2.57603        8.28467        5.08970
C          4.28114        9.20332        8.12558
H          4.59161       10.22020        7.87171
C          4.76310        8.72469        9.38190
C          5.58835        9.59710       10.14070
H          5.83297       10.57215        9.73091
C          6.06557        9.21696       11.37588
C          5.72793        7.95404       11.90429
H          6.09817        7.65799       12.87992
C          4.92365        7.08619       11.18783
H          4.65731        6.11454       11.58970
C          4.42482        7.43498        9.91031
C          6.00071        6.25942        6.46375
H          5.96698        7.33462        6.60837
C          7.17166        5.63810        5.98381
H          8.04736        6.24011        5.76922
C          7.16964        4.27496        5.79043
H          8.05064        3.76490        5.41146
C          6.00469        3.52253        6.08493
C          5.91017        2.12024        5.89344
H          6.76706        1.57790        5.50640
C          4.73198        1.46789        6.18241
H          4.64774        0.39896        6.01559
C          3.61573        2.16782        6.69166
H          2.70051        1.61659        6.87831
C          3.67756        3.53288        6.93317
C          4.87578        4.23239        6.59047
C          1.65739        3.77858        8.13291
H          1.70084        2.70406        8.32675
C          0.50551        4.43690        8.65579
C         -0.45183        3.64133        9.34106
H         -0.25284        2.58232        9.47226
C         -1.61282        4.20200        9.82484
C         -1.86377        5.57719        9.63852
H         -2.77994        6.01684       10.01789
C         -0.94777        6.37533        8.97704
H         -1.13238        7.43470        8.83534
C          0.26273        5.83873        8.48043
