# Supplementary material for: Direct observation of photoinduced sequential spin transition in a halogen-bonded hybrid system by complementary ultrafast optical and electron probes
Source: Nat Commun. 2024 Jun 4;15:4604. doi: 10.1038/s41467-024-48529-1 (PMC11150260; doi:10.1038/s41467-024-48529-1)
Supplement: Supplementary file 10 — Source Data [file 41467_2024_48529_MOESM10_ESM.xlsx]

## Sheet: Fig.2a
Fig.2a	The differential optical density spectrum
X	Y
415.563	-0.0422371
416.154	-0.0418398
416.745	-0.0414482
417.336	-0.0410623
417.927	-0.0406826
418.518	-0.0403092
419.109	-0.0399425
419.699	-0.0395828
420.29	-0.0392306
420.881	-0.0388863
421.472	-0.0385504
422.062	-0.0382233
422.653	-0.0379057
423.243	-0.0375981
423.834	-0.0373009
424.424	-0.0370148
425.015	-0.0367401
425.605	-0.0364775
426.196	-0.0362272
426.786	-0.0359899
427.376	-0.0357658
427.967	-0.0355554
428.557	-0.0353591
429.147	-0.0351772
429.737	-0.03501
430.327	-0.0348577
430.917	-0.0347207
431.508	-0.034599
432.098	-0.034493
432.688	-0.0344027
433.278	-0.0343281
433.868	-0.0342694
434.457	-0.0342266
435.047	-0.0341995
435.637	-0.0341882
436.227	-0.0341925
436.817	-0.0342122
437.406	-0.0342471
437.996	-0.0342971
438.586	-0.0343618
439.175	-0.034441
439.765	-0.0345344
440.355	-0.0346417
440.944	-0.0347625
441.534	-0.0348965
442.123	-0.0350433
442.713	-0.0352025
443.302	-0.0353737
443.891	-0.0355563
444.481	-0.0357497
445.07	-0.0359532
445.659	-0.0361662
446.248	-0.0363878
446.838	-0.0366174
447.427	-0.0368541
448.016	-0.0370971
448.605	-0.0373455
449.194	-0.0375984
449.783	-0.037855
450.372	-0.0381144
450.961	-0.0383758
451.55	-0.0386383
452.139	-0.0389009
452.728	-0.0391629
453.316	-0.0394233
453.905	-0.0396812
454.494	-0.0399357
455.083	-0.0401862
455.671	-0.0404319
456.26	-0.0406723
456.848	-0.0409068
457.437	-0.041135
458.026	-0.0413564
458.614	-0.0415706
459.203	-0.0417772
459.791	-0.0419756
460.379	-0.0421655
460.968	-0.0423464
461.556	-0.0425182
462.144	-0.0426805
462.733	-0.042833
463.321	-0.0429756
463.909	-0.0431081
464.497	-0.0432302
465.085	-0.043342
465.673	-0.0434431
466.261	-0.0435336
466.849	-0.0436132
467.437	-0.0436818
468.025	-0.0437394
468.613	-0.0437857
469.201	-0.0438209
469.789	-0.0438449
470.377	-0.0438577
470.964	-0.0438594
471.552	-0.04385
472.14	-0.0438296
472.727	-0.0437982
473.315	-0.0437559
473.903	-0.0437028
474.49	-0.0436388
475.078	-0.0435642
475.665	-0.0434788
476.253	-0.0433828
476.84	-0.0432763
477.427	-0.0431592
478.015	-0.0430316
478.602	-0.0428935
479.189	-0.042745
479.776	-0.0425861
480.364	-0.0424168
480.951	-0.0422371
481.538	-0.042047
482.125	-0.0418465
482.712	-0.0416357
483.299	-0.0414146
483.886	-0.0411834
484.473	-0.040942
485.06	-0.0406907
485.647	-0.0404293
486.234	-0.040158
486.82	-0.0398769
487.407	-0.0395862
487.994	-0.0392862
488.581	-0.0389771
489.167	-0.0386592
489.754	-0.0383328
490.341	-0.0379983
490.927	-0.0376559
491.514	-0.0373061
492.1	-0.0369492
492.687	-0.0365857
493.273	-0.036216
493.859	-0.0358406
494.446	-0.0354601
495.032	-0.035075
495.618	-0.0346858
496.204	-0.0342928
496.791	-0.0338967
497.377	-0.033498
497.963	-0.033097
498.549	-0.0326944
499.135	-0.0322905
499.721	-0.0318859
500.307	-0.0314811
500.893	-0.0310764
501.479	-0.0306723
502.065	-0.0302692
502.651	-0.0298675
503.236	-0.0294678
503.822	-0.0290703
504.408	-0.0286756
504.994	-0.0282841
505.579	-0.0278961
506.165	-0.0275121
506.751	-0.0271324
507.336	-0.0267574
507.922	-0.0263876
508.507	-0.0260233
509.093	-0.0256649
509.678	-0.0253128
510.263	-0.0249671
510.849	-0.024628
511.434	-0.0242957
512.019	-0.0239701
512.604	-0.0236514
513.19	-0.0233395
513.775	-0.0230342
514.36	-0.0227354
514.945	-0.0224429
515.53	-0.0221563
516.115	-0.0218754
516.7	-0.0215997
517.285	-0.0213289
517.87	-0.0210627
518.455	-0.0208007
519.04	-0.0205426
519.624	-0.0202879
520.209	-0.0200362
520.794	-0.0197869
521.378	-0.0195397
521.963	-0.0192939
522.548	-0.0190492
523.132	-0.0188049
523.717	-0.0185605
524.301	-0.0183155
524.886	-0.0180693
525.47	-0.0178216
526.055	-0.0175721
526.639	-0.0173205
527.223	-0.0170666
527.808	-0.0168103
528.392	-0.0165515
528.976	-0.0162901
529.56	-0.0160261
530.144	-0.0157596
530.728	-0.0154905
531.312	-0.0152189
531.897	-0.0149449
532.481	-0.0146687
533.064	-0.0143904
533.648	-0.0141101
534.232	-0.0138279
534.816	-0.0135439
535.4	-0.0132582
535.984	-0.0129709
536.567	-0.0126821
537.151	-0.0123918
537.735	-0.0121002
538.318	-0.0118075
538.902	-0.0115137
539.486	-0.011219
540.069	-0.0109236
540.652	-0.0106277
541.236	-0.0103313
541.819	-0.0100345
542.403	-0.00973745
542.986	-0.00944007
543.569	-0.00914241
544.153	-0.00884444
544.736	-0.00854616
545.319	-0.00824755
545.902	-0.00794863
546.485	-0.00764946
547.068	-0.00735012
547.651	-0.00705077
548.234	-0.00675153
548.817	-0.00645254
549.4	-0.00615388
549.983	-0.00585565
550.566	-0.00555798
551.149	-0.005261
551.731	-0.00496487
552.314	-0.00466968
552.897	-0.00437558
553.48	-0.0040827
554.062	-0.00379123
554.645	-0.00350141
555.227	-0.00321349
555.81	-0.00292778
556.392	-0.00264461
556.975	-0.00236431
557.557	-0.00208717
558.14	-0.00181346
558.722	-0.00154346
559.304	-0.00127743
559.886	-0.00101565
560.469	-0.000758383
561.051	-0.000505867
561.633	-0.000258352
562.215	-1.60825e-05
562.797	0.000220717
563.379	0.000451888
563.961	0.000677364
564.543	0.000897169
565.125	0.00111139
565.707	0.00132019
566.289	0.00152374
566.87	0.00172223
567.452	0.00191581
568.034	0.00210458
568.616	0.00228859
569.197	0.00246783
569.779	0.00264224
570.36	0.00281175
570.942	0.00297629
571.524	0.00313577
572.105	0.00329017
572.686	0.00343943
573.268	0.00358355
573.849	0.00372255
574.43	0.00385648
575.012	0.00398546
575.593	0.00410961
576.174	0.00422905
576.755	0.00434392
577.336	0.00445433
577.918	0.00456039
578.499	0.00466218
579.08	0.00475976
579.661	0.00485324
580.242	0.00494274
580.822	0.00502843
581.403	0.00511049
581.984	0.00518912
582.565	0.00526452
583.146	0.0053369
583.726	0.00540642
584.307	0.00547317
584.888	0.00553723
585.468	0.00559862
586.049	0.0056574
586.629	0.00571363
587.21	0.00576744
587.79	0.00581896
588.371	0.00586828
588.951	0.00591548
589.531	0.00596062
590.112	0.00600373
590.692	0.00604487
591.272	0.00608407
591.852	0.00612138
592.432	0.00615686
593.012	0.00619057
593.593	0.00622255
594.173	0.00625283
594.753	0.00628133
595.333	0.00630798
595.912	0.00633261
596.492	0.00635507
597.072	0.00637515
597.652	0.00639267
598.232	0.00640747
598.811	0.00641942
599.391	0.00642843
599.971	0.00643443
600.55	0.00643737
601.13	0.0064372
601.709	0.0064339
602.289	0.00642753
602.868	0.00641815
603.448	0.00640589
604.027	0.0063909
604.606	0.00637334
605.186	0.00635341
605.765	0.00633128
606.344	0.0063071
606.923	0.00628105
607.503	0.00625328
608.082	0.006224
608.661	0.00619346
609.24	0.0061619
609.819	0.00612959
610.398	0.0060968
610.977	0.00606381
611.555	0.00603089
612.134	0.0059983
612.713	0.00596623
613.292	0.00593479
613.871	0.00590402
614.449	0.00587387
615.028	0.00584426
615.606	0.005815
616.185	0.00578585
616.764	0.00575651
617.342	0.00572671
617.92	0.00569623
618.499	0.00566486
619.077	0.00563236
619.656	0.00559846
620.234	0.00556292
620.812	0.00552552
621.39	0.00548606
621.969	0.00544437
622.547	0.0054003
623.125	0.00535374
623.703	0.00530459
624.281	0.0052528
624.859	0.00519828
625.437	0.00514096
626.015	0.00508075
626.593	0.00501752
627.17	0.00495117
627.748	0.00488158
628.326	0.00480865
628.904	0.00473227
629.481	0.00465234
630.059	0.00456877
630.636	0.00448147
631.214	0.00439036
631.792	0.00429532
632.369	0.00419626
632.946	0.00409307
633.524	0.00398564
634.101	0.00387391
634.679	0.00375782
635.256	0.00363727
635.833	0.00351217
636.41	0.00338241
636.987	0.00324787
637.565	0.0031084
638.142	0.00296389
638.719	0.00281425
639.296	0.00265945
639.873	0.00249953
640.45	0.00233459
641.026	0.00216479
641.603	0.00199029
642.18	0.00181129
642.757	0.00162803
643.334	0.00144073
643.91	0.00124961
644.487	0.00105492
645.064	0.000856932
645.64	0.000656015
646.217	0.000452638
646.793	0.000247351
647.37	4.07904e-05
647.946	-0.000166327
648.522	-0.000373205
649.099	-0.000579009
649.675	-0.000782938
650.251	-0.000984274
650.827	-0.00118239
651.404	-0.00137673
651.98	-0.00156674
652.556	-0.00175191
653.132	-0.00193176
653.708	-0.00210584
654.284	-0.00227374
654.86	-0.002435
655.436	-0.00258914
656.012	-0.00273572
656.587	-0.00287432
657.163	-0.00300465
657.739	-0.00312644
658.315	-0.00323949
658.89	-0.00334371
659.466	-0.00343911
660.041	-0.00352578
660.617	-0.0036039
661.193	-0.00367369
661.768	-0.00373537
662.343	-0.00378916
662.919	-0.00383527
663.494	-0.0038739
664.069	-0.00390529
664.645	-0.00392977
665.22	-0.00394772
665.795	-0.00395957
666.37	-0.00396581
666.945	-0.00396687
667.52	-0.00396321
668.095	-0.00395526
668.67	-0.00394351
669.245	-0.00392848
669.82	-0.00391069
670.395	-0.0038907
670.97	-0.00386901
671.545	-0.00384616
672.119	-0.00382262
672.694	-0.00379886
673.269	-0.00377523
673.843	-0.00375202
674.418	-0.00372937
674.993	-0.00370736
675.567	-0.00368595
676.141	-0.00366511
676.716	-0.00364479
677.29	-0.00362501
677.865	-0.0036058
678.439	-0.00358713
679.013	-0.00356889
679.587	-0.00355088
680.162	-0.00353288
680.736	-0.00351468
681.31	-0.00349607
681.884	-0.00347679
682.458	-0.00345655
683.032	-0.00343501
683.606	-0.00341184
684.18	-0.00338672
684.754	-0.00335936
685.327	-0.00332954
685.901	-0.00329711
686.475	-0.00326201
687.049	-0.00322422
687.622	-0.00318377
688.196	-0.00314078
688.769	-0.00309543
689.343	-0.00304793
689.916	-0.00299853
690.49	-0.00294742
691.063	-0.00289478
691.637	-0.0028407
692.21	-0.00278526
692.783	-0.00272848
693.357	-0.00267035
693.93	-0.00261078
694.503	-0.00254966
695.076	-0.00248688
695.649	-0.00242248
696.222	-0.00235662
696.795	-0.00228968
697.368	-0.0022221
697.941	-0.00215445
698.514	-0.00208731
699.087	-0.00202124
699.66	-0.00195672
700.232	-0.00189416
700.805	-0.00183389
701.378	-0.00177622
701.95	-0.0017215
702.523	-0.00167007
703.096	-0.00162229
703.668	-0.00157847
704.24	-0.00153887
704.813	-0.00150367
705.385	-0.00147297
705.958	-0.00144683
706.53	-0.00142523
707.102	-0.00140807
707.674	-0.00139525
708.247	-0.00138662
708.819	-0.00138204
709.391	-0.0013813
709.963	-0.00138416
710.535	-0.00139034
711.107	-0.00139955
711.679	-0.00141148
712.251	-0.00142582
712.823	-0.00144229
713.394	-0.00146061
713.966	-0.00148051
714.538	-0.00150168
715.11	-0.00152378
715.681	-0.00154648
716.253	-0.00156945
716.825	-0.0015923
717.396	-0.00161459
717.968	-0.00163591
718.539	-0.00165588
719.11	-0.00167415
719.682	-0.00169039
720.253	-0.00170423
720.824	-0.00171529
721.396	-0.00172326
721.967	-0.00172794
722.538	-0.00172916
723.109	-0.00172683
723.68	-0.00172092
724.251	-0.00171148
724.822	-0.00169865
725.393	-0.00168258
725.964	-0.0016634
726.535	-0.00164121
727.106	-0.00161613
727.676	-0.00158831
728.247	-0.00155792
728.818	-0.0015251
729.389	-0.00148995
729.959	-0.00145247
730.53	-0.00141262
731.1	-0.00137033
731.671	-0.00132553
732.241	-0.00127819
732.812	-0.00122839
733.382	-0.00117637
733.952	-0.00112247
734.523	-0.00106707
735.093	-0.00101058
735.663	-0.000953385
736.233	-0.000895956
736.803	-0.000838803
737.373	-0.000782442
737.943	-0.000727338
738.513	-0.000673905
739.083	-0.000622531
739.653	-0.000573594
740.223	-0.000527439
740.793	-0.000484343
741.363	-0.000444486
741.933	-0.000407973
742.502	-0.000374876
743.072	-0.000345271
743.642	-0.000319241
744.211	-0.000296856
744.781	-0.00027813
745.35	-0.000263016
745.92	-0.000251437
746.489	-0.000243318
747.058	-0.000238547
747.628	-0.000236955
748.197	-0.000238313
748.766	-0.000242385
749.335	-0.000248974
749.905	-0.000257941
750.474	-0.0002692
751.043	-0.000282711
751.612	-0.000298462
752.181	-0.000316446
752.75	-0.000336635
753.319	-0.000359008
753.887	-0.000383596
754.456	-0.000410511
755.025	-0.000439922
755.594	-0.000472005
756.162	-0.000506894
756.731	-0.000544637
757.3	-0.000585192
757.868	-0.000628476
758.437	-0.000674394
759.005	-0.000722824
759.574	-0.000773611
760.142	-0.000826604
760.711	-0.000881723
761.279	-0.000938975
761.847	-0.000998416
762.415	-0.0010601
762.984	-0.00112405
763.552	-0.00119021
764.12	-0.00125845
764.688	-0.00132863
765.256	-0.00140055
765.824	-0.00147402
766.392	-0.00154884
766.96	-0.00162484
767.527	-0.0017019
768.095	-0.00177996
768.663	-0.00185904
769.231	-0.00193921
769.798	-0.00202059
770.366	-0.00210333
770.934	-0.00218765
771.501	-0.00227371
772.069	-0.00236166
772.636	-0.00245159
773.204	-0.00254355
773.771	-0.00263752
774.338	-0.00273335
774.906	-0.00283081
775.473	-0.00292963
776.04	-0.00302964
776.607	-0.00313074
777.174	-0.00323287
777.741	-0.00333601
778.308	-0.00344013
778.875	-0.0035452
779.442	-0.00365112
780.009	-0.00375772
780.576	-0.00386476
781.143	-0.00397201
781.71	-0.00407923
782.276	-0.00418617
782.843	-0.00429249
783.41	-0.0043978
783.976	-0.0045016
784.543	-0.00460335
785.11	-0.00470247
785.676	-0.00479844
786.242	-0.00489074
786.809	-0.00497883
787.375	-0.00506224
787.941	-0.0051406
788.508	-0.00521371
789.074	-0.00528149
789.64	-0.00534398
790.206	-0.00540128
790.772	-0.00545343
791.338	-0.00550051
791.904	-0.00554258
792.47	-0.00557978
793.036	-0.00561236
793.602	-0.00564071
794.168	-0.00566536
794.734	-0.00568694
795.3	-0.00570603
795.865	-0.00572313
796.431	-0.0057387
796.997	-0.00575308
797.562	-0.00576651
798.128	-0.00577911
798.693	-0.00579082
799.259	-0.00580149
799.824	-0.00581087
800.389	-0.00581862

## Sheet: Fig.2b
Fig.2b	Photoinduced ∆OD spectra
X	Y1	Y2	Y3	Y4
411.154	-15.9744	-9.68199	-7.59326	-13.2481
411.419	-14.5352	-8.12481	-6.05217	-11.7659
411.684	-13.608	-7.15266	-5.14524	-10.4843
411.949	-12.9394	-6.49549	-4.52968	-9.2918
412.214	-12.324	-5.89641	-3.99767	-8.21202
412.479	-11.7347	-5.32292	-3.45319	-7.27079
412.744	-11.1802	-4.70759	-2.83057	-6.53842
413.01	-10.5082	-4.08709	-2.21947	-5.98515
413.275	-9.94083	-3.54406	-1.64872	-5.57795
413.54	-9.51846	-3.03672	-1.1939	-5.27794
413.805	-9.14694	-2.64124	-0.816291	-5.05135
414.07	-8.86584	-2.3323	-0.506012	-4.8957
414.335	-8.52109	-2.07212	-0.296033	-4.77227
414.6	-8.34692	-1.86977	-0.117453	-4.66952
414.865	-8.13924	-1.70033	0.0169132	-4.5902
415.13	-8.04346	-1.56604	0.131058	-4.53458
415.395	-7.7359	-1.40831	0.249619	-4.47442
415.66	-7.54448	-1.24571	0.365747	-4.41855
415.925	-7.35137	-1.09403	0.480365	-4.35405
416.19	-7.22251	-0.960645	0.566643	-4.3032
416.456	-7.15614	-0.847346	0.65414	-4.25767
416.721	-6.95577	-0.741957	0.72212	-4.21084
416.986	-6.79357	-0.652984	0.78306	-4.15891
417.251	-6.60281	-0.537324	0.844529	-4.10602
417.516	-6.52233	-0.427274	0.905642	-4.05733
417.781	-6.3524	-0.326277	0.971415	-4.01449
418.046	-6.19288	-0.196305	1.04994	-3.97843
418.311	-5.89788	-0.0667514	1.1285	-3.94376
418.576	-5.81755	0.0485293	1.20731	-3.91692
418.841	-5.62753	0.148727	1.28824	-3.88964
419.106	-5.47504	0.270807	1.34834	-3.85973
419.371	-5.35724	0.371336	1.41067	-3.83963
419.636	-5.20726	0.485715	1.46576	-3.81871
419.902	-5.04379	0.588375	1.51222	-3.79152
420.167	-4.9113	0.660977	1.55902	-3.76392
420.432	-4.77307	0.743854	1.59728	-3.74562
420.697	-4.72055	0.833425	1.64608	-3.73393
420.962	-4.60717	0.930083	1.67838	-3.72217
421.227	-4.51887	1.02151	1.71771	-3.70098
421.492	-4.37192	1.09751	1.74082	-3.67845
421.757	-4.29912	1.15827	1.76185	-3.66157
422.022	-4.23682	1.25322	1.79015	-3.63807
422.287	-4.16539	1.32118	1.81789	-3.61109
422.552	-4.0697	1.39666	1.84643	-3.59356
422.817	-3.9719	1.4783	1.86192	-3.58429
423.083	-3.88351	1.53841	1.88447	-3.57291
423.348	-3.76841	1.60405	1.91059	-3.56262
423.613	-3.67867	1.67824	1.93616	-3.53431
423.878	-3.62417	1.75721	1.95205	-3.51931
424.143	-3.57967	1.81509	1.97387	-3.50486
424.408	-3.49593	1.88477	1.99995	-3.49106
424.673	-3.45836	1.95024	2.02177	-3.47904
424.938	-3.42146	2.00541	2.03186	-3.47245
425.203	-3.4205	2.08862	2.0493	-3.47611
425.468	-3.33679	2.13037	2.0618	-3.47129
425.733	-3.29162	2.17751	2.06596	-3.46404
425.998	-3.22742	2.22947	2.08767	-3.45914
426.263	-3.19085	2.2888	2.10695	-3.44763
426.529	-3.14113	2.32933	2.11664	-3.44366
426.794	-3.13908	2.39508	2.1214	-3.44118
427.059	-3.12938	2.43994	2.12829	-3.4395
427.324	-3.09547	2.49941	2.14004	-3.43431
427.589	-3.066	2.54136	2.14631	-3.42332
427.854	-3.06816	2.60435	2.15889	-3.41478
428.119	-3.0659	2.64598	2.16632	-3.40491
428.384	-3.08044	2.67229	2.17133	-3.39689
428.649	-3.07226	2.70416	2.17713	-3.39119
428.914	-3.06431	2.7373	2.17534	-3.38252
429.179	-3.09696	2.77667	2.18201	-3.37775
429.444	-3.15675	2.81461	2.1817	-3.36722
429.709	-3.18961	2.84856	2.18642	-3.36276
429.975	-3.19946	2.88635	2.18656	-3.36349
430.24	-3.25761	2.93129	2.18754	-3.36011
430.505	-3.26602	2.96358	2.19434	-3.35878
430.77	-3.25283	2.99631	2.19413	-3.35837
431.035	-3.27205	3.02212	2.20068	-3.36178
431.3	-3.27114	3.04922	2.19941	-3.36691
431.565	-3.25841	3.0774	2.18928	-3.37475
431.83	-3.23623	3.11647	2.18355	-3.38064
432.095	-3.21915	3.14707	2.17846	-3.38563
432.36	-3.14875	3.1624	2.16306	-3.38536
432.625	-3.09372	3.17147	2.15583	-3.38459
432.89	-3.06991	3.1961	2.14399	-3.38546
433.155	-3.04748	3.23236	2.13825	-3.39056
433.421	-3.00283	3.25547	2.12715	-3.40368
433.686	-2.97234	3.28224	2.12282	-3.40719
433.951	-2.93775	3.30173	2.10853	-3.41482
434.216	-2.88034	3.32707	2.09292	-3.4194
434.481	-2.86138	3.33478	2.07721	-3.42074
434.746	-2.83848	3.34578	2.06146	-3.42179
435.011	-2.7844	3.36675	2.04928	-3.4251
435.276	-2.7331	3.38982	2.03521	-3.43364
435.541	-2.6818	3.40376	2.01977	-3.43875
435.806	-2.61035	3.40225	1.99872	-3.44309
436.071	-2.54197	3.40516	1.97204	-3.45105
436.336	-2.47339	3.40887	1.95559	-3.45936
436.602	-2.36246	3.4256	1.94153	-3.46403
436.867	-2.31722	3.42884	1.93487	-3.46244
437.132	-2.3023	3.43662	1.92349	-3.46558
437.397	-2.23393	3.44488	1.90142	-3.46662
437.662	-2.19344	3.44935	1.88639	-3.46858
437.927	-2.11101	3.45109	1.86069	-3.47713
438.192	-2.01428	3.45222	1.84938	-3.489
438.457	-1.97622	3.46396	1.82173	-3.49982
438.722	-1.96029	3.47113	1.80498	-3.50092
438.987	-1.93323	3.47045	1.7835	-3.50608
439.252	-1.87582	3.46881	1.76613	-3.51309
439.517	-1.85042	3.46487	1.74983	-3.51601
439.782	-1.82883	3.46622	1.73104	-3.5216
440.048	-1.78965	3.46181	1.71029	-3.52379
440.313	-1.74316	3.46314	1.68559	-3.53023
440.578	-1.71058	3.47418	1.66686	-3.53645
440.843	-1.68838	3.47359	1.6427	-3.5348
441.108	-1.67696	3.46472	1.63155	-3.53537
441.373	-1.6665	3.47094	1.61495	-3.53841
441.638	-1.64803	3.47876	1.6037	-3.54371
441.903	-1.63844	3.47206	1.58834	-3.54566
442.168	-1.6072	3.46061	1.57158	-3.54938
442.433	-1.56276	3.4607	1.54565	-3.559
442.698	-1.52514	3.46554	1.53167	-3.56891
442.963	-1.51932	3.45983	1.50935	-3.56845
443.228	-1.53715	3.46223	1.49106	-3.56972
443.494	-1.50694	3.45809	1.47296	-3.57131
443.759	-1.4796	3.45914	1.46312	-3.57151
444.024	-1.47011	3.45297	1.4519	-3.56308
444.289	-1.43132	3.44964	1.43493	-3.56102
444.554	-1.40731	3.44465	1.42237	-3.5682
444.819	-1.39293	3.43883	1.41123	-3.56879
445.084	-1.40527	3.44444	1.39407	-3.56226
445.349	-1.40114	3.43447	1.37911	-3.55851
445.614	-1.40447	3.43472	1.36079	-3.55778
445.879	-1.39745	3.44162	1.36163	-3.56115
446.144	-1.39884	3.44823	1.35275	-3.55734
446.409	-1.38279	3.45385	1.33861	-3.55042
446.674	-1.35178	3.44703	1.33132	-3.54634
446.94	-1.34285	3.46007	1.31936	-3.54403
447.205	-1.35061	3.4646	1.31436	-3.54443
447.47	-1.36546	3.4658	1.29717	-3.54248
447.735	-1.37946	3.45766	1.29684	-3.54238
448	-1.43338	3.48163	1.2991	-3.53622
448.265	-1.43028	3.4754	1.29913	-3.52789
448.53	-1.41704	3.48866	1.29356	-3.52312
448.795	-1.41323	3.49098	1.29237	-3.51851
449.06	-1.40457	3.49415	1.2821	-3.50737
449.325	-1.41161	3.50325	1.27804	-3.50709
449.59	-1.42328	3.5155	1.27805	-3.50062
449.855	-1.38891	3.50919	1.27733	-3.49306
450.121	-1.37258	3.52622	1.27773	-3.48441
450.386	-1.37227	3.5343	1.28256	-3.48413
450.651	-1.39542	3.5435	1.28236	-3.47965
450.916	-1.41492	3.5564	1.28613	-3.47096
451.181	-1.45065	3.55589	1.28926	-3.46116
451.446	-1.44234	3.57188	1.29134	-3.46094
451.711	-1.43175	3.58452	1.29386	-3.45964
451.976	-1.40728	3.59547	1.30026	-3.45553
452.241	-1.38706	3.59537	1.30551	-3.45568
452.506	-1.37874	3.61381	1.31039	-3.44648
452.771	-1.36217	3.63856	1.32768	-3.4339
453.036	-1.32888	3.65285	1.32452	-3.41543
453.301	-1.29464	3.67713	1.33314	-3.40413
453.567	-1.28494	3.70071	1.3402	-3.39559
453.832	-1.26445	3.71186	1.34882	-3.38442
454.097	-1.16307	3.71881	1.358	-3.37719
454.362	-1.12298	3.73303	1.36868	-3.37899
454.627	-1.04823	3.74368	1.3781	-3.36943
454.892	-1.02629	3.76494	1.3938	-3.35504
455.157	-1.00443	3.7802	1.40529	-3.34213
455.422	-1.00137	3.79778	1.41688	-3.33295
455.687	-0.97574	3.8145	1.42868	-3.32413
455.952	-0.95211	3.84239	1.44094	-3.31244
456.217	-0.899881	3.84031	1.45657	-3.30719
456.482	-0.864822	3.84565	1.47422	-3.29465
456.747	-0.836482	3.86888	1.49728	-3.289
457.013	-0.794779	3.90094	1.51117	-3.28366
457.278	-0.790263	3.91868	1.52217	-3.27322
457.543	-0.705504	3.9378	1.53072	-3.25946
457.808	-0.681262	3.95879	1.55002	-3.24542
458.073	-0.655801	3.97555	1.56956	-3.23889
458.338	-0.587386	4.00044	1.59169	-3.22855
458.603	-0.56437	4.01956	1.60895	-3.22507
458.868	-0.495745	4.04561	1.62839	-3.21339
459.133	-0.403563	4.08058	1.64384	-3.19932
459.398	-0.374734	4.10531	1.66366	-3.18183
459.663	-0.339189	4.13032	1.67982	-3.16882
459.928	-0.271005	4.14229	1.70155	-3.15183
460.193	-0.202488	4.17144	1.72797	-3.14077
460.459	-0.177501	4.19423	1.75664	-3.13627
460.724	-0.129056	4.22702	1.77665	-3.12692
460.989	-0.102653	4.25876	1.79892	-3.1224
461.254	-0.0590546	4.27231	1.82643	-3.10857
461.519	-0.0480693	4.29305	1.85278	-3.0927
461.784	0.0108157	4.31845	1.88727	-3.07023
462.049	0.0790358	4.36212	1.90948	-3.05007
462.314	0.103297	4.4101	1.94327	-3.02868
462.579	0.158998	4.44228	1.97168	-3.01179
462.844	0.187659	4.47969	2.01095	-3.0035
463.109	0.225316	4.52267	2.03984	-2.99564
463.374	0.329203	4.55142	2.07292	-2.98263
463.64	0.352185	4.58928	2.11041	-2.97056
463.905	0.38719	4.63349	2.14011	-2.95449
464.17	0.391133	4.67325	2.17146	-2.932
464.435	0.426367	4.71381	2.21229	-2.90753
464.7	0.494993	4.74965	2.25721	-2.88197
464.965	0.589009	4.78356	2.28831	-2.86155
465.23	0.593267	4.83323	2.3219	-2.8422
465.495	0.647845	4.87322	2.35063	-2.82006
465.76	0.68032	4.91735	2.38408	-2.80096
466.025	0.722961	4.96742	2.4395	-2.77713
466.29	0.743647	5.03484	2.49774	-2.75051
466.555	0.803835	5.08054	2.54232	-2.72085
466.82	0.832907	5.14275	2.59487	-2.69326
467.086	0.897706	5.19826	2.64912	-2.66755
467.351	0.936483	5.25028	2.69724	-2.63883
467.616	1.02196	5.31526	2.74649	-2.60999
467.881	1.05617	5.38227	2.80044	-2.57875
468.146	1.08585	5.4457	2.85092	-2.54989
468.411	1.11685	5.51486	2.90206	-2.52195
468.676	1.13969	5.5874	2.97287	-2.48663
468.941	1.15374	5.6584	3.03434	-2.45305
469.206	1.20319	5.7245	3.09057	-2.41163
469.471	1.28497	5.78407	3.14521	-2.37045
469.736	1.32736	5.8572	3.19687	-2.33789
470.001	1.38256	5.92183	3.25678	-2.2961
470.266	1.43324	6.00594	3.32179	-2.24627
470.532	1.44231	6.09397	3.39609	-2.20321
470.797	1.52355	6.16559	3.46056	-2.16026
471.062	1.58386	6.25025	3.53056	-2.11408
471.327	1.62499	6.32134	3.60207	-2.07091
471.592	1.66305	6.40905	3.67375	-2.0249
471.857	1.7415	6.47291	3.74307	-1.98069
472.122	1.82763	6.58021	3.81714	-1.93088
472.387	1.89211	6.65288	3.88368	-1.8802
472.652	1.9257	6.73998	3.96452	-1.82871
472.917	1.98386	6.82864	4.02365	-1.77589
473.182	2.12328	6.90699	4.09607	-1.72869
473.447	2.22522	6.99751	4.17249	-1.67548
473.712	2.31943	7.08296	4.26125	-1.6278
473.978	2.42687	7.19169	4.34357	-1.56893
474.243	2.50674	7.29229	4.42089	-1.51369
474.508	2.58721	7.38849	4.50445	-1.46057
474.773	2.69981	7.49915	4.58722	-1.40265
475.038	2.82203	7.58683	4.66327	-1.3474
475.303	2.96256	7.6843	4.74514	-1.29007
475.568	3.05859	7.78257	4.84387	-1.22757
475.833	3.13535	7.88901	4.92817	-1.17656
476.098	3.1834	8.00724	5.01994	-1.11706
476.363	3.29617	8.1224	5.10527	-1.06483
476.628	3.39117	8.21957	5.19569	-1.00244
476.893	3.49938	8.33086	5.28203	-0.937582
477.159	3.58113	8.44898	5.3671	-0.875862
477.424	3.70005	8.54542	5.44621	-0.820234
477.689	3.81142	8.65934	5.53514	-0.75494
477.954	3.91007	8.76704	5.62513	-0.686787
478.219	4.01366	8.86559	5.72846	-0.617478
478.484	4.09285	8.98726	5.81417	-0.56364
478.749	4.22519	9.08682	5.89984	-0.507764
479.014	4.37015	9.21622	5.98454	-0.454183
479.279	4.46832	9.34212	6.08286	-0.388766
479.544	4.58226	9.45705	6.17967	-0.325848
479.809	4.66948	9.57488	6.27976	-0.258498
480.074	4.77829	9.6836	6.37534	-0.192793
480.339	4.88566	9.80451	6.46401	-0.131891
480.605	4.98854	9.92236	6.55127	-0.0602351
480.87	5.10106	10.0255	6.64634	-0.000597007
481.135	5.27898	10.1364	6.72754	0.0623544
481.4	5.34444	10.2458	6.82164	0.119394
481.665	5.46943	10.3464	6.9051	0.178142
481.93	5.57121	10.464	7.00396	0.242216
482.195	5.66931	10.571	7.08844	0.304576
482.46	5.78498	10.6763	7.1888	0.372967
482.725	5.87304	10.7829	7.28343	0.424737
482.99	5.94711	10.9206	7.36657	0.490471
483.255	6.07639	11.0274	7.44382	0.560778
483.52	6.18478	11.1246	7.53033	0.61972
483.785	6.31255	11.2364	7.60409	0.666455
484.051	6.44063	11.3571	7.70207	0.723176
484.316	6.50303	11.4601	7.80352	0.769855
484.581	6.61494	11.555	7.89919	0.834714
484.846	6.74839	11.6361	7.95329	0.878692
485.111	6.8588	11.7409	8.02937	0.936354
485.376	6.92784	11.8621	8.11247	0.99122
485.641	7.01935	11.963	8.18079	1.04661
485.906	7.05921	12.0577	8.26126	1.1033
486.171	7.18834	12.1334	8.33776	1.15228
486.436	7.29754	12.2322	8.42631	1.19771
486.701	7.38105	12.3363	8.5066	1.2411
486.966	7.46756	12.4264	8.56987	1.28699
487.231	7.55137	12.5348	8.64001	1.32938
487.497	7.6552	12.6238	8.71909	1.36727
487.762	7.76512	12.7025	8.78156	1.41761
488.027	7.84014	12.7934	8.84792	1.46532
488.292	7.92264	12.8479	8.90836	1.51537
488.557	8.03714	12.9464	8.98534	1.5453
488.822	8.1251	13.0121	9.05485	1.58744
489.087	8.2165	13.093	9.10947	1.62737
489.352	8.30876	13.1813	9.16784	1.65504
489.617	8.40294	13.2809	9.23762	1.68393
489.882	8.47091	13.3589	9.29716	1.71821
490.147	8.52736	13.4157	9.37058	1.75202
490.412	8.64707	13.4634	9.41045	1.79405
490.678	8.66942	13.5249	9.46295	1.81883
490.943	8.73796	13.5861	9.5132	1.8487
491.208	8.8337	13.6517	9.5545	1.87786
491.473	8.96847	13.7235	9.60995	1.90738
491.738	9.06252	13.7781	9.64846	1.92784
492.003	9.13561	13.8246	9.70461	1.94998
492.268	9.15361	13.8719	9.74268	1.98388
492.533	9.2331	13.9438	9.78391	2.00257
492.798	9.28042	14.0082	9.8218	2.02628
493.063	9.36245	14.0602	9.86705	2.04012
493.328	9.39986	14.096	9.91526	2.06431
493.593	9.48424	14.1339	9.94693	2.08259
493.858	9.54953	14.1829	9.97869	2.09348
494.124	9.6169	14.2227	10.0209	2.10537
494.389	9.67235	14.2646	10.0696	2.11512
494.654	9.72353	14.3057	10.1044	2.12988
494.919	9.78117	14.3511	10.1431	2.14936
495.184	9.84486	14.3828	10.167	2.15749
495.449	9.90309	14.4101	10.1842	2.16393
495.714	9.94005	14.4325	10.2085	2.17526
495.979	10.0003	14.4521	10.2446	2.18462
496.244	10.0684	14.4794	10.2756	2.18904
496.509	10.1173	14.5195	10.2925	2.19573
496.774	10.1645	14.549	10.318	2.1973
497.039	10.2326	14.5642	10.3442	2.19915
497.304	10.2521	14.5807	10.3593	2.20024
497.57	10.291	14.5899	10.3723	2.20416
497.835	10.3146	14.6007	10.3945	2.20899
498.1	10.372	14.6149	10.4152	2.20703
498.365	10.4011	14.6385	10.4276	2.20801
498.63	10.4338	14.6688	10.4498	2.21477
498.895	10.5228	14.6912	10.4681	2.2094
499.16	10.5677	14.7085	10.4833	2.21225
499.425	10.5774	14.7123	10.4966	2.21748
499.69	10.6339	14.7253	10.5119	2.21741
499.955	10.6332	14.718	10.5227	2.21329
500.22	10.644	14.7346	10.54	2.20293
500.485	10.6882	14.731	10.5435	2.20044
500.75	10.747	14.7283	10.5536	2.19638
501.016	10.7632	14.744	10.5475	2.1927
501.281	10.7449	14.7502	10.5622	2.18238
501.546	10.7663	14.7569	10.5671	2.17708
501.811	10.7841	14.7376	10.5743	2.16856
502.076	10.7956	14.7292	10.5766	2.16763
502.341	10.8034	14.7213	10.5783	2.16106
502.606	10.8146	14.7222	10.5725	2.1527
502.871	10.8379	14.7304	10.5676	2.14649
503.136	10.87	14.7167	10.5756	2.13615
503.401	10.8461	14.6984	10.5794	2.11734
503.666	10.8284	14.6823	10.5728	2.10047
503.931	10.8571	14.6857	10.558	2.09009
504.197	10.8593	14.6833	10.5533	2.07876
504.462	10.8697	14.6734	10.5563	2.06159
504.727	10.8796	14.6701	10.5648	2.05135
504.992	10.8696	14.6549	10.5625	2.04292
505.257	10.8889	14.6425	10.5554	2.04055
505.522	10.8641	14.6237	10.5332	2.03162
505.787	10.843	14.5826	10.533	2.02019
506.052	10.8661	14.5626	10.5131	2.01107
506.317	10.8501	14.5371	10.5101	1.99177
506.582	10.8584	14.5354	10.4937	1.97643
506.847	10.8241	14.5287	10.4972	1.96175
507.112	10.8333	14.5225	10.4889	1.95301
507.377	10.8602	14.5306	10.498	1.94845
507.643	10.8595	14.5202	10.4981	1.93894
507.908	10.88	14.5068	10.486	1.92607
508.173	10.8722	14.4487	10.4404	1.90663
508.438	10.8661	14.4181	10.4296	1.89102
508.703	10.8595	14.3876	10.4137	1.8723
508.968	10.8211	14.3747	10.4047	1.86158
509.233	10.8133	14.355	10.3878	1.84286
509.498	10.7712	14.3157	10.3709	1.831
509.763	10.7515	14.2834	10.3633	1.81147
510.028	10.7026	14.2593	10.3508	1.8023
510.293	10.6743	14.2422	10.33	1.79213
510.558	10.636	14.2064	10.3031	1.76946
510.823	10.5643	14.1887	10.2819	1.75295
511.089	10.5425	14.1637	10.2658	1.75023
511.354	10.5275	14.1518	10.2641	1.74048
511.619	10.543	14.1383	10.2533	1.72593
511.884	10.5042	14.1144	10.2478	1.70615
512.149	10.4649	14.0897	10.2287	1.68932
512.414	10.4013	14.0618	10.2046	1.67615
512.679	10.3986	14.0205	10.173	1.66255
512.944	10.377	13.9828	10.136	1.64797
513.209	10.3156	13.9376	10.123	1.6362
513.474	10.2733	13.9095	10.1091	1.62181
513.739	10.2044	13.8838	10.095	1.61407
514.004	10.1642	13.8543	10.0765	1.58878
514.269	10.1263	13.8283	10.0653	1.56603
514.535	10.0712	13.84	10.0529	1.54906
514.8	9.99814	13.8503	10.057	1.53261
515.065	10.0026	13.8317	10.0448	1.52393
515.33	9.9798	13.8245	10.0303	1.52379
515.595	9.93943	13.7858	10.0101	1.51517
515.86	9.89739	13.7428	9.98107	1.50564
516.125	9.87473	13.6879	9.94522	1.49023
516.39	9.85815	13.6378	9.89791	1.47812
516.655	9.80162	13.5829	9.86847	1.46692
516.92	9.74216	13.541	9.84263	1.45174
517.185	9.7129	13.5109	9.82883	1.43306
517.45	9.69502	13.4966	9.7955	1.41907
517.716	9.64867	13.4383	9.76673	1.40356
517.981	9.57592	13.3852	9.73382	1.38492
518.246	9.48679	13.3582	9.72535	1.36817
518.511	9.47141	13.3376	9.68623	1.3611
518.776	9.39055	13.3106	9.6619	1.34941
519.041	9.37483	13.2735	9.64067	1.33528
519.306	9.32013	13.2346	9.62413	1.32945
519.571	9.252	13.1902	9.59523	1.31396
519.836	9.20333	13.1568	9.57337	1.30139
520.101	9.17554	13.1172	9.53523	1.28962
520.366	9.19268	13.0839	9.50731	1.2743
520.631	9.10991	13.0445	9.49241	1.25905
520.896	9.02951	13.0173	9.45777	1.24014
521.162	9.01965	12.9868	9.4379	1.225
521.427	8.95192	12.9416	9.41309	1.21335
521.692	8.91635	12.8969	9.39122	1.19641
521.957	8.82908	12.855	9.35377	1.18895
522.222	8.80202	12.8286	9.32794	1.17557
522.487	8.73556	12.7791	9.28701	1.16232
522.752	8.71296	12.7532	9.25867	1.15291
523.017	8.63863	12.7175	9.23752	1.13629
523.282	8.60464	12.6795	9.21542	1.12308
523.547	8.52277	12.6611	9.19212	1.10602
523.812	8.47943	12.6167	9.17414	1.09575
524.077	8.44734	12.5723	9.14124	1.07716
524.342	8.43195	12.5227	9.10819	1.06626
524.608	8.39382	12.4822	9.08465	1.05507
524.873	8.31812	12.4399	9.04624	1.04437
525.138	8.28501	12.4104	9.02508	1.02256
525.403	8.25119	12.3957	8.99624	1.01044
525.668	8.21218	12.3576	8.97725	1.00324
525.933	8.1358	12.2999	8.95475	0.99147
526.198	8.06447	12.2473	8.93295	0.975016
526.463	8.019	12.2063	8.89069	0.967444
526.728	8.03723	12.1513	8.86509	0.953907
526.993	8.02665	12.1127	8.8382	0.950232
527.258	7.95769	12.0889	8.80574	0.936848
527.523	7.90067	12.0683	8.7713	0.921443
527.788	7.83724	12.0621	8.76884	0.907465
528.054	7.81625	12.0276	8.7358	0.890708
528.319	7.75808	11.9718	8.7076	0.880214
528.584	7.71256	11.8877	8.6618	0.866106
528.849	7.64582	11.8573	8.63063	0.85093
529.114	7.57785	11.8229	8.61167	0.847762
529.379	7.57568	11.7926	8.58261	0.834819
529.644	7.55516	11.7476	8.56021	0.829817
529.909	7.52014	11.7098	8.52907	0.819003
530.174	7.46746	11.6623	8.50557	0.803099
530.439	7.44279	11.6186	8.48308	0.794173
530.704	7.39808	11.5728	8.45082	0.78183
530.969	7.29309	11.5456	8.4312	0.764871
531.235	7.25212	11.5026	8.3997	0.754682
531.5	7.20426	11.4695	8.37927	0.742337
531.765	7.20891	11.4308	8.34867	0.732659
532.03	7.17671	11.3806	8.31154	0.722682
532.295	7.05719	11.3574	8.29386	0.714526
532.56	7.08215	11.3224	8.26611	0.699296
532.825	7.03736	11.2923	8.25298	0.679137
533.09	7.04897	11.2498	8.22505	0.665066
533.355	6.98378	11.1913	8.19064	0.655211
533.62	6.97825	11.1412	8.1661	0.64577
533.885	6.9414	11.1035	8.13973	0.635851
534.15	6.88952	11.0631	8.11027	0.62381
534.415	6.82759	11.0387	8.07426	0.620032
534.681	6.80473	10.9916	8.05241	0.611055
534.946	6.78684	10.9643	8.03385	0.603104
535.211	6.68878	10.9102	8.00521	0.593786
535.476	6.67669	10.8672	7.972	0.585431
535.741	6.66077	10.8277	7.93551	0.575379
536.006	6.67303	10.7862	7.92866	0.563333
536.271	6.63403	10.7396	7.90525	0.541694
536.536	6.63063	10.7089	7.87982	0.526166
536.801	6.58405	10.6843	7.85784	0.513874
537.066	6.53547	10.6384	7.83969	0.510124
537.331	6.50314	10.6052	7.82233	0.500337
537.596	6.49176	10.5569	7.79212	0.492691
537.861	6.45319	10.5224	7.76842	0.48457
538.127	6.46163	10.4777	7.73195	0.480145
538.392	6.40914	10.4409	7.6966	0.468433
538.657	6.32661	10.4048	7.6671	0.457998
538.922	6.32096	10.3554	7.64328	0.450323
539.187	6.2809	10.3129	7.62745	0.443214
539.452	6.25842	10.2709	7.59493	0.437828
539.717	6.27012	10.2219	7.56813	0.415059
539.982	6.24292	10.1784	7.54192	0.393592
540.247	6.20182	10.1497	7.52671	0.381877
540.512	6.20537	10.126	7.5123	0.368571
540.777	6.17184	10.0977	7.47956	0.36861
541.042	6.14482	10.0609	7.44667	0.363585
541.307	6.17058	10.0158	7.41148	0.363031
541.573	6.15964	9.99131	7.38539	0.35536
541.838	6.14387	9.95616	7.37274	0.346515
542.103	6.11963	9.92152	7.35321	0.339246
542.368	6.08621	9.88767	7.33529	0.328627
542.633	6.0816	9.85937	7.30382	0.314693
542.898	6.07327	9.81744	7.27917	0.301372
543.163	6.07313	9.74909	7.24901	0.291085
543.428	6.0527	9.72131	7.23325	0.279125
543.693	5.97551	9.68244	7.20639	0.259438
543.958	5.98654	9.63553	7.17036	0.249941
544.223	5.97769	9.60596	7.15383	0.246748
544.488	6.04086	9.56836	7.13883	0.242436
544.754	6.00656	9.51768	7.11607	0.24014
545.019	5.97193	9.47113	7.08454	0.231549
545.284	5.90765	9.44665	7.06521	0.232948
545.549	5.91682	9.42813	7.04748	0.227136
545.814	5.92131	9.39726	7.02423	0.213817
546.079	5.91621	9.36875	7.00592	0.201869
546.344	5.9184	9.33639	6.98253	0.180835
546.609	5.90943	9.28242	6.96018	0.162461
546.874	5.90142	9.25068	6.95378	0.156819
547.139	5.87787	9.23071	6.92865	0.151144
547.404	5.87832	9.18534	6.90415	0.149558
547.669	5.84158	9.15463	6.87741	0.14236
547.934	5.85048	9.11141	6.87301	0.139787
548.2	5.88058	9.08236	6.85638	0.1365
548.465	5.84191	9.04967	6.83328	0.129471
548.73	5.8748	9.0344	6.80986	0.118325
548.995	5.85503	8.99585	6.79256	0.112477
549.26	5.8816	8.96994	6.77603	0.102533
549.525	5.83873	8.92053	6.76101	0.0945481
549.79	5.83851	8.90282	6.74679	0.0779638
550.055	5.82729	8.87762	6.7391	0.0657194
550.32	5.836	8.85117	6.72374	0.0560865
550.585	5.81662	8.80898	6.69183	0.0469036
550.85	5.77903	8.77606	6.65918	0.0470843
551.115	5.75181	8.7427	6.63563	0.043377
551.38	5.71859	8.71732	6.62655	0.0381385
551.646	5.74918	8.68139	6.60875	0.0342599
551.911	5.76231	8.64815	6.59523	0.0206637
552.176	5.77285	8.62966	6.58077	0.010087
552.441	5.76317	8.6009	6.5571	0.00333933
552.706	5.69559	8.57927	6.53935	-0.0010911
552.971	5.6713	8.53432	6.52171	-0.00670109
553.236	5.67117	8.51493	6.51183	-0.0163894
553.501	5.65633	8.48321	6.50338	-0.0327872
553.766	5.63849	8.46249	6.48888	-0.0390892
554.031	5.64829	8.42603	6.47344	-0.0429765
554.296	5.64626	8.39469	6.45103	-0.0459243
554.561	5.65448	8.36596	6.43165	-0.0482373
554.826	5.63254	8.34262	6.41595	-0.049333
555.092	5.61384	8.31464	6.4078	-0.0602183
555.357	5.61401	8.28877	6.40582	-0.0782563
555.622	5.63798	8.2569	6.37827	-0.0815396
555.887	5.66049	8.22593	6.35292	-0.0877754
556.152	5.63522	8.18448	6.32521	-0.0859002
556.417	5.61771	8.15209	6.31246	-0.0983967
556.682	5.56838	8.14915	6.29823	-0.104483
556.947	5.55682	8.13226	6.29207	-0.116177
557.212	5.54767	8.10355	6.27093	-0.119829
557.477	5.51039	8.05395	6.26063	-0.1218
557.742	5.53929	8.03552	6.23557	-0.133851
558.007	5.51333	8.00144	6.22879	-0.149084
558.273	5.51102	7.9938	6.21945	-0.160064
558.538	5.49672	7.96947	6.20621	-0.162581
558.803	5.52306	7.95277	6.19659	-0.16536
559.068	5.51009	7.90863	6.16908	-0.169175
559.333	5.4885	7.88443	6.1489	-0.176561
559.598	5.49335	7.85583	6.13066	-0.182889
559.863	5.48145	7.82619	6.10577	-0.189961
560.128	5.46322	7.78953	6.08906	-0.203376
560.393	5.4378	7.76203	6.06928	-0.208977
560.658	5.40841	7.72672	6.06457	-0.215019
560.923	5.39666	7.72115	6.04803	-0.215611
561.188	5.37324	7.69789	6.02317	-0.219332
561.453	5.35171	7.64503	6.02067	-0.218487
561.719	5.34897	7.61292	6.00939	-0.237122
561.984	5.31255	7.61166	6.00293	-0.245707
562.249	5.33076	7.59061	5.99002	-0.251231
562.514	5.31093	7.56648	5.96469	-0.255664
562.779	5.27443	7.5395	5.94723	-0.265026
563.044	5.25534	7.52095	5.93368	-0.27591
563.309	5.2757	7.50681	5.9149	-0.28318
563.574	5.26081	7.4891	5.89489	-0.288839
563.839	5.20189	7.43939	5.8722	-0.296698
564.104	5.17555	7.41619	5.85853	-0.304012
564.369	5.18527	7.40937	5.84956	-0.307163
564.634	5.18661	7.38247	5.84156	-0.308054
564.899	5.15765	7.35451	5.82405	-0.314678
565.165	5.15376	7.32483	5.80207	-0.323083
565.43	5.14481	7.32305	5.79206	-0.32632
565.695	5.1412	7.29801	5.77397	-0.327294
565.96	5.10564	7.26226	5.7602	-0.332191
566.225	5.0796	7.24149	5.73508	-0.333615
566.49	5.07441	7.21381	5.72493	-0.340051
566.755	5.05989	7.19125	5.7048	-0.34484
567.02	5.05521	7.16395	5.68279	-0.35462
567.285	5.00756	7.15085	5.66538	-0.359381
567.55	4.93744	7.1236	5.65856	-0.363421
567.815	4.95685	7.13798	5.65353	-0.367235
568.08	4.94108	7.10998	5.65401	-0.373822
568.345	4.91481	7.08413	5.62921	-0.374297
568.611	4.89655	7.05392	5.60462	-0.377266
568.876	4.90853	7.04049	5.59009	-0.374221
569.141	4.89044	7.0255	5.57988	-0.377692
569.406	4.83122	7.01181	5.57226	-0.378775
569.671	4.82162	6.98194	5.55383	-0.386851
569.936	4.82972	6.93748	5.51926	-0.385287
570.201	4.80136	6.92279	5.5063	-0.39723
570.466	4.78225	6.90791	5.49697	-0.401286
570.731	4.77739	6.88297	5.49008	-0.401028
570.996	4.75411	6.85867	5.47044	-0.402956
571.261	4.73039	6.85977	5.45677	-0.40242
571.526	4.70171	6.8372	5.43622	-0.403275
571.792	4.71659	6.82812	5.42649	-0.401989
572.057	4.65851	6.79783	5.41009	-0.40838
572.322	4.64387	6.7814	5.39356	-0.401127
572.587	4.61953	6.75636	5.38294	-0.400802
572.852	4.58616	6.73581	5.37897	-0.40338
573.117	4.57666	6.72241	5.3617	-0.412235
573.382	4.55852	6.6967	5.33831	-0.41724
573.647	4.53456	6.67599	5.3222	-0.42479
573.912	4.50807	6.6581	5.30457	-0.430889
574.177	4.5181	6.64719	5.28974	-0.431229
574.442	4.51123	6.64716	5.27968	-0.439066
574.707	4.49731	6.64645	5.26892	-0.428487
574.972	4.46515	6.62597	5.25439	-0.416502
575.238	4.46436	6.5945	5.22602	-0.413671
575.503	4.4513	6.56444	5.20728	-0.415528
575.768	4.42529	6.55626	5.19015	-0.4243
576.033	4.37621	6.53607	5.1789	-0.429588
576.298	4.35302	6.51788	5.16868	-0.43413
576.563	4.3726	6.50693	5.16101	-0.438639
576.828	4.31028	6.48667	5.13917	-0.431201
577.093	4.32502	6.46194	5.12386	-0.430869
577.358	4.26043	6.42002	5.10168	-0.435031
577.623	4.23628	6.42122	5.1008	-0.430134
577.888	4.20598	6.40321	5.09155	-0.431536
578.153	4.18034	6.39641	5.07958	-0.432093
578.418	4.13887	6.35923	5.0612	-0.439838
578.684	4.13262	6.33175	5.03781	-0.439738
578.949	4.11434	6.33239	5.02485	-0.443707
579.214	4.1114	6.33785	5.00741	-0.446701
579.479	4.16342	6.31866	4.99169	-0.446349
579.744	4.09229	6.28768	4.9823	-0.437249
580.009	4.06969	6.27533	4.97714	-0.432323
580.274	4.02572	6.25487	4.95611	-0.429893
580.539	3.99997	6.25608	4.94059	-0.434195
580.804	3.96941	6.24202	4.92044	-0.429354
581.069	3.97701	6.19175	4.90457	-0.43379
581.334	3.98859	6.17157	4.89029	-0.435676
581.599	3.95659	6.15222	4.8798	-0.44219
581.864	3.95802	6.1618	4.86148	-0.439806
582.13	3.8956	6.14613	4.84611	-0.445749
582.395	3.91081	6.13223	4.83097	-0.444891
582.66	3.91228	6.10747	4.82402	-0.443781
582.925	3.89993	6.10331	4.80797	-0.435154
583.19	3.86871	6.08808	4.78805	-0.425762
583.455	3.84333	6.0789	4.78075	-0.421285
583.72	3.81863	6.05313	4.77905	-0.423919
583.985	3.80277	6.03271	4.75717	-0.432136
584.25	3.78683	6.0346	4.74463	-0.43861
584.515	3.75763	6.02274	4.72021	-0.440685
584.78	3.73199	6.018	4.70907	-0.442965
585.045	3.73237	5.98089	4.70139	-0.437671
585.311	3.70724	5.95991	4.6845	-0.433264
585.576	3.71819	5.94684	4.66701	-0.433332
585.841	3.69045	5.92843	4.65038	-0.438021
586.106	3.67761	5.90853	4.64093	-0.43782
586.371	3.61386	5.90583	4.62577	-0.431294
586.636	3.60481	5.88341	4.60456	-0.416597
586.901	3.60531	5.87237	4.57599	-0.418732
587.166	3.59859	5.84829	4.56764	-0.42006
587.431	3.54542	5.83137	4.55708	-0.430144
587.696	3.52213	5.81376	4.56248	-0.43244
587.961	3.50584	5.8238	4.54922	-0.44048
588.226	3.49271	5.80442	4.53549	-0.448641
588.491	3.45854	5.78898	4.51474	-0.450788
588.757	3.44935	5.76186	4.49777	-0.447027
589.022	3.46265	5.73581	4.48876	-0.433767
589.287	3.4933	5.70982	4.4697	-0.427289
589.552	3.44829	5.715	4.46165	-0.42011
589.817	3.41301	5.68072	4.45003	-0.419178
590.082	3.35812	5.67004	4.42833	-0.417544
590.347	3.33731	5.64915	4.40856	-0.419636
590.612	3.37697	5.64484	4.39608	-0.426132
590.877	3.37432	5.61615	4.39406	-0.428594
591.142	3.35878	5.61292	4.37378	-0.435223
591.407	3.33943	5.60527	4.36191	-0.436452
591.672	3.31032	5.58461	4.33465	-0.4387
591.937	3.29693	5.56725	4.32931	-0.442114
592.203	3.26733	5.54332	4.30516	-0.442247
592.468	3.26407	5.54303	4.30057	-0.432381
592.733	3.24759	5.52796	4.27741	-0.418395
592.998	3.24999	5.50698	4.26719	-0.41511
593.263	3.23885	5.48394	4.25641	-0.418178
593.528	3.21182	5.47739	4.24615	-0.420271
593.793	3.1841	5.4529	4.24492	-0.430781
594.058	3.17696	5.44346	4.22922	-0.435173
594.323	3.1665	5.43339	4.22667	-0.434876
594.588	3.15	5.42333	4.20647	-0.423041
594.853	3.13426	5.41919	4.19056	-0.421706
595.118	3.14981	5.40451	4.1793	-0.42405
595.383	3.13789	5.37645	4.1664	-0.426144
595.649	3.09986	5.36422	4.15062	-0.422471
595.914	3.07849	5.34732	4.12709	-0.421125
596.179	3.07596	5.34816	4.11277	-0.421557
596.444	3.11193	5.32098	4.11025	-0.426401
596.709	3.10275	5.30805	4.10247	-0.436509
596.974	3.09727	5.28008	4.0907	-0.437021
597.239	3.07204	5.277	4.06944	-0.43469
597.504	3.05849	5.25824	4.047	-0.437456
597.769	3.06384	5.24106	4.0183	-0.433541
598.034	3.06427	5.21073	4.01643	-0.432781
598.299	3.03105	5.18514	4.0177	-0.428535
598.564	3.01008	5.16904	4.0166	-0.425229
598.83	3.0159	5.16729	4.00272	-0.428782
599.095	2.98604	5.15814	3.98734	-0.427257
599.36	3.01961	5.14009	3.97089	-0.430329
599.625	3.02524	5.11693	3.95385	-0.433019
599.89	2.97766	5.09387	3.94523	-0.434662
600.155	2.93696	5.08589	3.92477	-0.445107
600.42	2.94902	5.08539	3.92033	-0.440295
600.685	2.93851	5.08343	3.89953	-0.438389
600.95	2.92969	5.06258	3.88897	-0.43952
601.215	2.96281	5.05017	3.86933	-0.43865
601.48	2.94115	4.99968	3.85163	-0.436083
601.745	2.90024	4.96942	3.84057	-0.437134
602.01	2.84001	4.94748	3.83123	-0.439307
602.276	2.86509	4.97161	3.8104	-0.442164
602.541	2.89275	4.95895	3.81031	-0.448438
602.806	2.88752	4.94265	3.79857	-0.450167
603.071	2.85645	4.92057	3.7866	-0.454398
603.336	2.84221	4.90427	3.76696	-0.45436
603.601	2.82856	4.8938	3.73642	-0.464703
603.866	2.8319	4.88234	3.72796	-0.472304
604.131	2.85239	4.85007	3.71094	-0.469947
604.396	2.82635	4.83934	3.69716	-0.459344
604.661	2.84934	4.81952	3.68593	-0.455631
604.926	2.83696	4.82228	3.672	-0.45672
605.191	2.82403	4.79916	3.67871	-0.457951
605.456	2.78821	4.77748	3.66794	-0.460526
605.722	2.79297	4.7531	3.65881	-0.467104
605.987	2.77619	4.73903	3.63899	-0.47153
606.252	2.7447	4.71895	3.63213	-0.47708
606.517	2.7061	4.70685	3.62115	-0.473502
606.782	2.68223	4.68755	3.61305	-0.47389
607.047	2.68249	4.67187	3.59905	-0.476254
607.312	2.65166	4.66505	3.58378	-0.476838
607.577	2.69647	4.64641	3.5671	-0.48049
607.842	2.69127	4.64319	3.53414	-0.486136
608.107	2.70778	4.63889	3.51797	-0.484506
608.372	2.72635	4.63293	3.50789	-0.484743
608.637	2.73554	4.61612	3.50754	-0.490686
608.902	2.69335	4.60362	3.49529	-0.491193
609.168	2.69457	4.59524	3.4805	-0.496542
609.433	2.69532	4.59502	3.47974	-0.50257
609.698	2.67603	4.55684	3.46172	-0.501585
609.963	2.6921	4.53014	3.44527	-0.496546
610.228	2.72567	4.50855	3.4184	-0.501171
610.493	2.70035	4.50717	3.41234	-0.506078
610.758	2.69692	4.49719	3.40344	-0.517202
611.023	2.68176	4.48505	3.39934	-0.521471
611.288	2.6627	4.46271	3.38764	-0.523564
611.553	2.64031	4.44928	3.374	-0.515942
611.818	2.61997	4.42061	3.36825	-0.515366
612.083	2.63017	4.41066	3.35599	-0.520133
612.349	2.66877	4.39664	3.35005	-0.537335
612.614	2.63632	4.37533	3.33753	-0.550327
612.879	2.61374	4.37519	3.33442	-0.560785
613.144	2.61064	4.36817	3.3078	-0.562891
613.409	2.63339	4.37295	3.30293	-0.556194
613.674	2.62598	4.34135	3.27314	-0.548501
613.939	2.56964	4.3468	3.25497	-0.544767
614.204	2.56542	4.32441	3.24717	-0.550992
614.469	2.56007	4.30859	3.22796	-0.5523
614.734	2.58868	4.28021	3.21754	-0.564052
614.999	2.57658	4.27593	3.21124	-0.577119
615.264	2.59732	4.28147	3.2007	-0.593907
615.529	2.62945	4.26666	3.195	-0.597873
615.795	2.62999	4.24858	3.17613	-0.598986
616.06	2.6194	4.22233	3.17203	-0.599497
616.325	2.60137	4.20886	3.16284	-0.598682
616.59	2.61995	4.19168	3.14475	-0.606962
616.855	2.59319	4.17927	3.12937	-0.604675
617.12	2.59149	4.16942	3.12037	-0.600376
617.385	2.58939	4.14918	3.11757	-0.604913
617.65	2.56564	4.13292	3.11196	-0.615914
617.915	2.59164	4.1221	3.10197	-0.622926
618.18	2.60308	4.10505	3.07366	-0.634886
618.445	2.61198	4.07758	3.06279	-0.649549
618.71	2.61851	4.06534	3.04921	-0.663011
618.975	2.61083	4.09229	3.05524	-0.664891
619.241	2.66516	4.09843	3.04709	-0.664481
619.506	2.63003	4.08405	3.03764	-0.666733
619.771	2.63852	4.04659	3.014	-0.667576
620.036	2.61165	4.02484	2.99104	-0.674064
620.301	2.63165	4.00434	2.97596	-0.674876
620.566	2.61305	3.99254	2.96808	-0.681842
620.831	2.59887	3.96859	2.96371	-0.693773
621.096	2.58721	3.95139	2.94262	-0.700327
621.361	2.62475	3.93722	2.9287	-0.710025
621.626	2.62605	3.94126	2.91009	-0.713051
621.891	2.64485	3.94738	2.91338	-0.719376
622.156	2.61755	3.92886	2.89988	-0.716219
622.421	2.63758	3.90107	2.8942	-0.717559
622.687	2.60961	3.87883	2.88144	-0.721363
622.952	2.63509	3.87634	2.87567	-0.730823
623.217	2.62368	3.85289	2.84274	-0.741907
623.482	2.63903	3.82247	2.82653	-0.749633
623.747	2.63	3.80532	2.81439	-0.753972
624.012	2.66857	3.79582	2.81669	-0.762301
624.277	2.64139	3.78965	2.81918	-0.776973
624.542	2.63726	3.78495	2.81393	-0.778837
624.807	2.62848	3.77031	2.78644	-0.785183
625.072	2.62799	3.75141	2.77481	-0.775956
625.337	2.62939	3.72933	2.76986	-0.782131
625.602	2.62564	3.71458	2.7643	-0.778179
625.868	2.62839	3.70508	2.75061	-0.78416
626.133	2.60295	3.68922	2.7386	-0.785069
626.398	2.60023	3.68219	2.73611	-0.795586
626.663	2.58502	3.65827	2.72583	-0.802659
626.928	2.60529	3.63009	2.72341	-0.805066
627.193	2.61673	3.6222	2.71375	-0.814717
627.458	2.67245	3.61367	2.7048	-0.828863
627.723	2.65004	3.61088	2.68425	-0.837398
627.988	2.60473	3.59238	2.66764	-0.833081
628.253	2.57225	3.58717	2.66754	-0.835719
628.518	2.55875	3.56608	2.66504	-0.836166
628.783	2.59626	3.5497	2.65177	-0.832093
629.048	2.60487	3.52488	2.63396	-0.833063
629.314	2.5673	3.51478	2.62762	-0.83392
629.579	2.61323	3.50528	2.61104	-0.8424
629.844	2.57337	3.50697	2.60471	-0.857317
630.109	2.61409	3.49526	2.59775	-0.866673
630.374	2.6308	3.49607	2.59224	-0.875409
630.639	2.62919	3.4846	2.58368	-0.866744
630.904	2.65828	3.47072	2.58115	-0.855899
631.169	2.61648	3.45385	2.5784	-0.853424
631.434	2.63126	3.43577	2.56697	-0.858067
631.699	2.5742	3.41296	2.55878	-0.862403
631.964	2.59685	3.39445	2.541	-0.866777
632.229	2.64263	3.37057	2.52894	-0.86407
632.494	2.64881	3.35267	2.52753	-0.876178
632.76	2.62732	3.34186	2.5321	-0.875055
633.025	2.64842	3.33599	2.5161	-0.896375
633.29	2.67898	3.33718	2.50288	-0.903566
633.555	2.66897	3.33155	2.4926	-0.908371
633.82	2.63936	3.32457	2.49791	-0.900303
634.085	2.64283	3.29739	2.49358	-0.900363
634.35	2.64631	3.30046	2.48993	-0.900937
634.615	2.63089	3.29171	2.47584	-0.897974
634.88	2.62892	3.27588	2.46496	-0.901343
635.145	2.64215	3.2578	2.45085	-0.909451
635.41	2.6485	3.24517	2.45487	-0.909867
635.675	2.66089	3.22557	2.45476	-0.919727
635.94	2.67886	3.23716	2.44737	-0.928029
636.206	2.70278	3.21706	2.43391	-0.937465
636.471	2.71675	3.2063	2.42582	-0.934427
636.736	2.70327	3.19047	2.42253	-0.938962
637.001	2.68592	3.18002	2.41949	-0.93663
637.266	2.71323	3.17851	2.4245	-0.934974
637.531	2.71049	3.17159	2.42512	-0.93382
637.796	2.69	3.16746	2.41906	-0.945069
638.061	2.70142	3.17369	2.40279	-0.938253
638.326	2.70779	3.15081	2.3931	-0.937655
638.591	2.67461	3.12518	2.38739	-0.947481
638.856	2.71186	3.08802	2.39283	-0.95985
639.121	2.69789	3.07844	2.37701	-0.964765
639.387	2.73477	3.07971	2.37327	-0.959917
639.652	2.72818	3.07666	2.36518	-0.957641
639.917	2.78935	3.07182	2.3655	-0.954578
640.182	2.78826	3.06728	2.34835	-0.958234
640.447	2.85029	3.06097	2.34827	-0.96409
640.712	2.87932	3.07224	2.36105	-0.97261
640.977	2.85732	3.05058	2.37226	-0.979341
641.242	2.82714	3.05092	2.35836	-0.982289
641.507	2.81524	3.00095	2.33252	-0.983898
641.772	2.84533	2.98667	2.3132	-0.989028
642.037	2.89376	2.98308	2.31926	-0.991558
642.302	2.92673	2.98813	2.3191	-0.989353
642.567	2.88524	2.97663	2.31753	-0.990434
642.833	2.86459	2.97383	2.30495	-0.993892
643.098	2.86414	2.94179	2.30292	-0.990448
643.363	2.9094	2.93343	2.30534	-0.993732
643.628	2.91584	2.89823	2.2992	-0.987124
643.893	2.94458	2.89744	2.28672	-0.992748
644.158	2.92206	2.89371	2.27233	-0.996644
644.423	2.94285	2.8929	2.25846	-1.00169
644.688	2.98557	2.89304	2.26004	-1.00862
644.953	3.00493	2.88817	2.27396	-1.00641
645.218	3.03486	2.88312	2.27562	-1.00587
645.483	3.03926	2.85109	2.27209	-1.00136
645.748	3.05301	2.84672	2.26528	-0.998363
646.013	2.99416	2.84995	2.25924	-0.995988
646.279	2.95003	2.84604	2.24687	-0.99978
646.544	2.96371	2.83582	2.23795	-1.00365
646.809	2.99086	2.84295	2.22369	-1.01098
647.074	3.00755	2.81845	2.22648	-1.01289
647.339	3.02169	2.79964	2.22313	-1.01733
647.604	2.99372	2.77962	2.21428	-1.01823
647.869	3.02643	2.77622	2.20279	-1.01627
648.134	3.04332	2.77554	2.19617	-1.02392
648.399	3.07827	2.75954	2.19925	-1.02528
648.664	3.09363	2.75216	2.19863	-1.0241
648.929	3.03662	2.73578	2.19769	-1.01879
649.194	3.04138	2.7321	2.19171	-1.01583
649.459	3.0643	2.71022	2.18146	-1.01635
649.725	3.11144	2.70061	2.18616	-1.01532
649.99	3.08967	2.71237	2.17952	-1.02
650.255	3.10327	2.71152	2.18377	-1.01881
650.52	3.12566	2.70706	2.1669	-1.01779
650.785	3.13745	2.68488	2.16232	-1.02268
651.05	3.14151	2.67421	2.14254	-1.02322
651.315	3.129	2.67788	2.15213	-1.02619
651.58	3.13252	2.67447	2.14795	-1.02604
651.845	3.11731	2.65837	2.15242	-1.01939
652.11	3.14972	2.63606	2.14634	-1.02455
652.375	3.15638	2.63497	2.14538	-1.02262
652.64	3.21274	2.63117	2.14224	-1.03334
652.906	3.19517	2.63466	2.13729	-1.02835
653.171	3.19686	2.62922	2.13183	-1.019
653.436	3.19719	2.60388	2.12793	-1.01767
653.701	3.20379	2.58762	2.13748	-1.02171
653.966	3.23178	2.5901	2.13463	-1.02529
654.231	3.24691	2.58245	2.1339	-1.02503
654.496	3.2308	2.58308	2.12525	-1.0225
654.761	3.24732	2.56732	2.11835	-1.02445
655.026	3.21397	2.55365	2.11826	-1.02312
655.291	3.21334	2.54667	2.11072	-1.01865
655.556	3.1913	2.54308	2.09964	-1.01692
655.821	3.2151	2.54059	2.09749	-1.00891
656.086	3.23891	2.53329	2.09851	-1.01085
656.352	3.26316	2.52816	2.10448	-1.00846
656.617	3.27	2.52535	2.09649	-1.01849
656.882	3.25672	2.53695	2.08859	-1.01049
657.147	3.24145	2.54556	2.09909	-1.01647
657.412	3.27806	2.54002	2.10023	-1.01988
657.677	3.29243	2.53613	2.09695	-1.02133
657.942	3.32747	2.52913	2.08384	-1.01953
658.207	3.34215	2.52792	2.07568	-1.0115
658.472	3.3682	2.52092	2.07747	-1.01075
658.737	3.37743	2.50716	2.07863	-1.00922
659.002	3.33567	2.5103	2.07122	-1.00796
659.267	3.3129	2.50136	2.06829	-1.00644
659.532	3.33319	2.49725	2.07802	-1.00323
659.798	3.30558	2.49128	2.08754	-1.00499
660.063	3.33194	2.48787	2.08283	-1.00195
660.328	3.30959	2.49236	2.07477	-0.995316
660.593	3.29781	2.48947	2.07177	-0.992854
660.858	3.35795	2.47035	2.06419	-0.99085
661.123	3.35951	2.46396	2.05348	-0.992538
661.388	3.3833	2.45692	2.05008	-0.991548
661.653	3.35911	2.46127	2.03906	-0.997813
661.918	3.32375	2.46109	2.03549	-0.983646
662.183	3.34352	2.45591	2.02553	-0.990205
662.448	3.37787	2.45526	2.03007	-0.98591
662.713	3.42866	2.4382	2.02611	-0.986911
662.978	3.43616	2.42869	2.02279	-0.98419
663.244	3.43718	2.43052	2.02296	-0.978228
663.509	3.41866	2.42089	2.01731	-0.979612
663.774	3.42288	2.40701	2.02031	-0.972688
664.039	3.44964	2.39827	2.01313	-0.976838
664.304	3.4215	2.39608	2.01898	-0.975391
664.569	3.43534	2.40044	2.02053	-0.970752
664.834	3.4461	2.40384	2.02288	-0.960734
665.099	3.50494	2.39785	2.01792	-0.961866
665.364	3.51741	2.40259	2.01853	-0.959726
665.629	3.50247	2.38665	2.01636	-0.957673
665.894	3.51629	2.38473	2.01639	-0.951112
666.159	3.50271	2.3786	2.01181	-0.953704
666.425	3.51928	2.38279	2.01605	-0.947281
666.69	3.43311	2.38421	2.01794	-0.951978
666.955	3.46552	2.37944	2.01697	-0.951355
667.22	3.50164	2.37682	2.00929	-0.956355
667.485	3.51698	2.36972	2.00348	-0.947415
667.75	3.55495	2.35448	2.00724	-0.939003
668.015	3.51287	2.35325	2.00548	-0.925246
668.28	3.53	2.35996	2.00278	-0.922727
668.545	3.52292	2.37528	1.99719	-0.924644
668.81	3.55081	2.37242	1.99759	-0.930911
669.075	3.5845	2.36084	1.99461	-0.927065

## Sheet: Fig.2c_up
Fig.2c up
transient absorption scans in the visible region
X	Y		Image
-2.25	411.154		-8.49412	-7.00604	-6.12792	-5.55398	-5.01703	-4.53663	-3.97755	-3.43342	-2.94042	-2.56425	-2.20228	-1.97009	-1.78573	-1.65364	-1.55935	-1.46269	-1.38226	-1.30024	-1.21567	-1.14561	-1.08676	-1.05982	-1.03384	-1.00064	-0.960012	-0.922791	-0.88453	-0.826558	-0.770761	-0.724059	-0.68934	-0.650131	-0.615193	-0.582657	-0.563805	-0.542622	-0.516957	-0.500193	-0.477525	-0.471497	-0.464411	-0.452843	-0.444926	-0.430657	-0.420513	-0.412077	-0.393435
-2.15	411.419		-8.61928	-7.08702	-6.18405	-5.60118	-5.06247	-4.57411	-4.00812	-3.45767	-2.95647	-2.57586	-2.20801	-1.96862	-1.78456	-1.6549	-1.56043	-1.46094	-1.37881	-1.2972	-1.21019	-1.13941	-1.08442	-1.05664	-1.02856	-0.994692	-0.957086	-0.918323	-0.883419	-0.821394	-0.762531	-0.716508	-0.678648	-0.638716	-0.603143	-0.570997	-0.55149	-0.526816	-0.501079	-0.482961	-0.462072	-0.451636	-0.444261	-0.432196	-0.422934	-0.408731	-0.398185	-0.388108	-0.368806
-2.05	411.684		-8.79893	-7.2395	-6.32047	-5.72437	-5.17465	-4.67619	-4.09759	-3.5378	-3.02896	-2.64004	-2.26607	-2.0211	-1.83561	-1.70242	-1.6059	-1.50593	-1.42368	-1.33955	-1.25228	-1.18205	-1.12389	-1.09572	-1.06693	-1.03361	-0.993586	-0.955927	-0.91889	-0.857979	-0.797692	-0.748281	-0.712065	-0.672126	-0.637013	-0.602912	-0.582894	-0.557799	-0.531788	-0.513128	-0.491771	-0.4821	-0.474178	-0.462638	-0.452673	-0.438199	-0.428598	-0.417857	-0.397282
-1.95	411.949		-8.79467	-7.24459	-6.33043	-5.73389	-5.18552	-4.68985	-4.11753	-3.56118	-3.05798	-2.66727	-2.29603	-2.05315	-1.86897	-1.73668	-1.63903	-1.54051	-1.46078	-1.37556	-1.29025	-1.22033	-1.16227	-1.13368	-1.10547	-1.07255	-1.03094	-0.994774	-0.956694	-0.897995	-0.836765	-0.786648	-0.751021	-0.711579	-0.677253	-0.641854	-0.622573	-0.597323	-0.572016	-0.551975	-0.530427	-0.520826	-0.511458	-0.499377	-0.489017	-0.47505	-0.46434	-0.45323	-0.433036
-1.85	412.214		-8.83985	-7.29232	-6.37903	-5.77733	-5.22093	-4.72153	-4.14493	-3.58241	-3.07548	-2.68125	-2.30831	-2.06422	-1.87709	-1.7412	-1.64125	-1.54313	-1.46263	-1.3757	-1.2898	-1.21925	-1.15841	-1.12843	-1.10073	-1.06698	-1.02338	-0.986884	-0.946631	-0.887948	-0.827081	-0.774663	-0.739872	-0.699785	-0.664684	-0.62855	-0.608573	-0.58369	-0.557929	-0.538112	-0.515502	-0.507617	-0.497819	-0.485774	-0.475685	-0.461523	-0.450791	-0.439974	-0.419509
-1.75	412.479		-8.71997	-7.18673	-6.283	-5.6906	-5.14266	-4.64981	-4.07998	-3.52244	-3.01734	-2.63096	-2.26018	-2.01787	-1.83123	-1.69706	-1.59776	-1.49928	-1.41746	-1.33216	-1.24615	-1.17493	-1.11631	-1.08676	-1.05919	-1.02528	-0.985136	-0.946627	-0.909301	-0.849136	-0.78927	-0.739844	-0.704305	-0.663701	-0.628439	-0.595034	-0.575625	-0.551782	-0.526157	-0.507961	-0.486657	-0.478148	-0.469346	-0.458244	-0.449085	-0.435677	-0.424578	-0.414682	-0.395946
-1.65	412.744		-8.79509	-7.2468	-6.33584	-5.7404	-5.18643	-4.6882	-4.10884	-3.54237	-3.02759	-2.64128	-2.26419	-2.01939	-1.82852	-1.69049	-1.59078	-1.49037	-1.40504	-1.31981	-1.23233	-1.16009	-1.09976	-1.07082	-1.04318	-1.00941	-0.970885	-0.929903	-0.892936	-0.831386	-0.772633	-0.724369	-0.688614	-0.646761	-0.610844	-0.579172	-0.559606	-0.53813	-0.511675	-0.495747	-0.474791	-0.467245	-0.459565	-0.448997	-0.44102	-0.428281	-0.417699	-0.40898	-0.39135
-1.55	413.01		-8.73669	-7.20097	-6.29707	-5.70638	-5.15617	-4.66236	-4.08912	-3.52726	-3.01763	-2.63292	-2.25912	-2.01844	-1.82848	-1.69235	-1.594	-1.49436	-1.41053	-1.32634	-1.2399	-1.16784	-1.10871	-1.08048	-1.05369	-1.02023	-0.981506	-0.941441	-0.904417	-0.843995	-0.786049	-0.739093	-0.703173	-0.662072	-0.626645	-0.595034	-0.576159	-0.555275	-0.529452	-0.513358	-0.492231	-0.485119	-0.477477	-0.46643	-0.45889	-0.446375	-0.435495	-0.427203	-0.410113
-1.45	413.275		-8.78452	-7.2443	-6.33645	-5.7447	-5.19159	-4.69503	-4.11735	-3.55366	-3.0417	-2.65619	-2.28158	-2.0401	-1.849	-1.71271	-1.6151	-1.51484	-1.42929	-1.34518	-1.25671	-1.18426	-1.12474	-1.09595	-1.06827	-1.03337	-0.993861	-0.953367	-0.915454	-0.852721	-0.795274	-0.74722	-0.710417	-0.669134	-0.632404	-0.599865	-0.57967	-0.557293	-0.530798	-0.514234	-0.491919	-0.484331	-0.477277	-0.465867	-0.457841	-0.443549	-0.433125	-0.424289	-0.405252
-1.35	413.54		-8.79408	-7.2451	-6.33428	-5.74133	-5.19034	-4.6939	-4.11867	-3.55187	-3.03569	-2.65122	-2.27408	-2.03031	-1.83782	-1.70187	-1.60197	-1.50073	-1.41374	-1.32941	-1.24104	-1.16734	-1.11026	-1.08068	-1.05283	-1.01794	-0.981944	-0.939082	-0.904101	-0.839929	-0.781511	-0.735417	-0.697614	-0.655291	-0.61887	-0.588618	-0.56929	-0.54765	-0.521882	-0.506324	-0.486262	-0.477349	-0.470022	-0.459634	-0.452391	-0.440251	-0.428694	-0.420479	-0.404155
-1.25	413.805		-8.75383	-7.22346	-6.32225	-5.73413	-5.18349	-4.68986	-4.11492	-3.55223	-3.04051	-2.65835	-2.28426	-2.04424	-1.85239	-1.71567	-1.61766	-1.5177	-1.43141	-1.34749	-1.25968	-1.18704	-1.12758	-1.09905	-1.07175	-1.03717	-0.998882	-0.957549	-0.920245	-0.85776	-0.80133	-0.754321	-0.718132	-0.676669	-0.640347	-0.609044	-0.589428	-0.568797	-0.542706	-0.527503	-0.505819	-0.499017	-0.492415	-0.482014	-0.474983	-0.461591	-0.45113	-0.443276	-0.425665
-1.15	414.07		-8.73931	-7.19379	-6.28318	-5.69734	-5.1585	-4.66914	-4.10507	-3.55263	-3.04956	-2.66717	-2.29689	-2.05743	-1.87157	-1.74355	-1.6478	-1.54731	-1.46408	-1.38181	-1.29463	-1.22235	-1.16996	-1.1416	-1.11288	-1.07828	-1.04202	-1.00204	-0.968235	-0.904535	-0.844568	-0.799945	-0.760228	-0.71979	-0.684083	-0.651835	-0.632948	-0.607839	-0.582852	-0.563855	-0.543651	-0.531166	-0.523132	-0.510818	-0.501585	-0.487978	-0.475614	-0.465344	-0.447019
-1.05	414.335		-8.68984	-7.16671	-6.2676	-5.6875	-5.15245	-4.6659	-4.10017	-3.55421	-3.05462	-2.67883	-2.31248	-2.0714	-1.88831	-1.75896	-1.66335	-1.56465	-1.47961	-1.39634	-1.30832	-1.238	-1.18207	-1.15274	-1.12207	-1.0866	-1.04884	-1.00906	-0.973516	-0.90868	-0.849725	-0.800741	-0.76365	-0.723226	-0.686781	-0.652991	-0.631911	-0.605235	-0.579098	-0.560388	-0.538953	-0.526826	-0.519614	-0.509195	-0.498697	-0.48242	-0.472041	-0.460637	-0.43886
-0.95	414.6		-8.64665	-7.11776	-6.216	-5.63685	-5.11113	-4.62726	-4.06704	-3.52801	-3.03309	-2.65907	-2.29541	-2.05103	-1.87349	-1.74787	-1.65198	-1.55387	-1.47036	-1.38694	-1.29998	-1.23126	-1.178	-1.14797	-1.11556	-1.08079	-1.04473	-1.00562	-0.972423	-0.907442	-0.845646	-0.795899	-0.758705	-0.71866	-0.683299	-0.649129	-0.628049	-0.598592	-0.573041	-0.552732	-0.533195	-0.517718	-0.509418	-0.499555	-0.487274	-0.471376	-0.460839	-0.447585	-0.425287
-0.85	414.865		-8.61304	-7.10896	-6.22013	-5.64047	-5.10875	-4.62453	-4.05856	-3.52045	-3.02814	-2.65355	-2.29197	-2.04826	-1.87136	-1.74023	-1.64356	-1.54815	-1.46627	-1.38058	-1.29515	-1.22862	-1.16775	-1.13819	-1.10665	-1.07295	-1.03148	-0.995277	-0.956944	-0.896608	-0.836631	-0.781928	-0.750034	-0.710837	-0.676174	-0.639751	-0.617959	-0.590405	-0.563932	-0.544542	-0.522524	-0.512031	-0.50404	-0.495528	-0.483219	-0.465879	-0.457729	-0.444895	-0.42057
-0.75	415.13		-8.54902	-7.04822	-6.1622	-5.58194	-5.0553	-4.57489	-4.02041	-3.48675	-3.00249	-2.62606	-2.26869	-2.02627	-1.85292	-1.72474	-1.62728	-1.53342	-1.45548	-1.3699	-1.28712	-1.22151	-1.16354	-1.13295	-1.10225	-1.06964	-1.02859	-0.993604	-0.956362	-0.897937	-0.835318	-0.780983	-0.748036	-0.709149	-0.67554	-0.638572	-0.617761	-0.588873	-0.563498	-0.541842	-0.521354	-0.508766	-0.497971	-0.487512	-0.474249	-0.459093	-0.448934	-0.434942	-0.412011
-0.65	415.395		-8.40382	-6.94678	-6.08695	-5.51689	-4.98952	-4.51497	-3.96157	-3.42898	-2.94656	-2.57831	-2.22416	-1.98703	-1.81099	-1.67721	-1.58004	-1.48824	-1.40875	-1.32361	-1.2418	-1.17685	-1.11351	-1.08373	-1.05512	-1.02317	-0.981133	-0.945295	-0.905502	-0.84923	-0.791358	-0.736635	-0.707125	-0.667889	-0.634103	-0.598811	-0.577862	-0.554085	-0.527979	-0.510256	-0.488589	-0.481438	-0.472191	-0.46317	-0.452315	-0.437623	-0.429043	-0.41767	-0.395983
-0.55	415.66		-8.59087	-7.08672	-6.20078	-5.6173	-5.07792	-4.59158	-4.02706	-3.47781	-2.98017	-2.60106	-2.23633	-1.99566	-1.81278	-1.67781	-1.5794	-1.48361	-1.40202	-1.31691	-1.23283	-1.16456	-1.1037	-1.07407	-1.0459	-1.01326	-0.972875	-0.935046	-0.896488	-0.838138	-0.779461	-0.727894	-0.695005	-0.654881	-0.620618	-0.586838	-0.56676	-0.543913	-0.518259	-0.500964	-0.479979	-0.472339	-0.463459	-0.453447	-0.443977	-0.430772	-0.421161	-0.411003	-0.391702
-0.45	415.925		-8.6732	-7.16027	-6.26827	-5.68612	-5.14687	-4.65912	-4.09522	-3.5442	-3.04566	-2.6652	-2.29968	-2.06144	-1.87551	-1.74213	-1.64541	-1.5479	-1.46343	-1.37934	-1.29298	-1.22295	-1.16452	-1.13421	-1.10481	-1.07008	-1.03014	-0.990265	-0.950949	-0.888784	-0.830342	-0.780608	-0.743242	-0.702273	-0.665968	-0.631223	-0.610168	-0.586158	-0.559954	-0.541035	-0.518878	-0.508498	-0.499275	-0.486319	-0.476395	-0.462061	-0.450631	-0.439779	-0.419756
-0.35	416.19		-8.96101	-7.38306	-6.44713	-5.84281	-5.30147	-4.8029	-4.23786	-3.6904	-3.19631	-2.79087	-2.42519	-2.1816	-2.00267	-1.88178	-1.78522	-1.68657	-1.61005	-1.52315	-1.43623	-1.36607	-1.3156	-1.28371	-1.25073	-1.21389	-1.16761	-1.13572	-1.09487	-1.03314	-0.966599	-0.912911	-0.871772	-0.834752	-0.800107	-0.756975	-0.735888	-0.70034	-0.676757	-0.647499	-0.623559	-0.606183	-0.594064	-0.578535	-0.563229	-0.544631	-0.531828	-0.515554	-0.489627
-0.25	416.456		-10.0737	-8.33056	-7.28362	-6.61808	-6.06977	-5.55089	-5.00738	-4.47764	-4.02451	-3.55156	-3.18918	-2.94775	-2.78949	-2.70015	-2.60507	-2.50801	-2.46021	-2.36436	-2.2872	-2.21987	-2.18863	-2.15489	-2.11609	-2.0803	-2.01356	-2.00498	-1.95504	-1.90422	-1.81125	-1.75025	-1.69628	-1.66834	-1.63948	-1.56721	-1.55012	-1.48876	-1.4721	-1.40798	-1.37951	-1.33905	-1.30823	-1.27345	-1.2412	-1.21774	-1.19079	-1.15667	-1.11842
-0.15	416.721		-12.9555	-11.2834	-10.2382	-9.54676	-8.97903	-8.4397	-7.9583	-7.43073	-7.0468	-6.54443	-6.2257	-6.00955	-5.82146	-5.73944	-5.62927	-5.5503	-5.4486	-5.32418	-5.22137	-5.15132	-5.12518	-5.02804	-4.94466	-4.85762	-4.75564	-4.72069	-4.60948	-4.48354	-4.37506	-4.25276	-4.14433	-4.09659	-4.02486	-3.87728	-3.81463	-3.69311	-3.66818	-3.54074	-3.4801	-3.37413	-3.29919	-3.2124	-3.14296	-3.08755	-3.01918	-2.9389	-2.84837
-0.05	416.986		-15.9744	-14.5352	-13.608	-12.9394	-12.324	-11.7347	-11.1802	-10.5082	-9.94083	-9.51846	-9.14694	-8.86584	-8.52109	-8.34692	-8.13924	-8.04346	-7.7359	-7.54448	-7.35137	-7.22251	-7.15614	-6.95577	-6.79357	-6.60281	-6.52233	-6.3524	-6.19288	-5.89788	-5.81755	-5.62753	-5.47504	-5.35724	-5.20726	-5.04379	-4.9113	-4.77307	-4.72055	-4.60717	-4.51887	-4.37192	-4.29912	-4.23682	-4.16539	-4.0697	-3.9719	-3.88351	-3.76841
0.05	417.251		-17.279	-15.5222	-14.4058	-13.6242	-13.019	-12.403	-11.7584	-11.0835	-10.3981	-9.89258	-9.40201	-9.02413	-8.67376	-8.48988	-8.19438	-8.06171	-7.77639	-7.50698	-7.33909	-7.16575	-7.0784	-6.90972	-6.7331	-6.55575	-6.46572	-6.3134	-6.17429	-5.94784	-5.82404	-5.65514	-5.55805	-5.4447	-5.3381	-5.1912	-5.11106	-5.00638	-4.96398	-4.86376	-4.7842	-4.66155	-4.6089	-4.62468	-4.5601	-4.46215	-4.3592	-4.29348	-4.21744
0.15	417.516		-15.3498	-13.2221	-11.9291	-11.2428	-10.7563	-10.1471	-9.41898	-8.85613	-8.26494	-7.82051	-7.30372	-6.92992	-6.68917	-6.5049	-6.33189	-6.1649	-5.93633	-5.73105	-5.59654	-5.47499	-5.36189	-5.29445	-5.12468	-5.03371	-4.96204	-4.83914	-4.72423	-4.58108	-4.43038	-4.34206	-4.23092	-4.12359	-4.03607	-3.90297	-3.84478	-3.77582	-3.6886	-3.58164	-3.51271	-3.36522	-3.3086	-3.25172	-3.15863	-3.07203	-2.97907	-2.89383	-2.81462
0.25	417.781		-13.1491	-11.4873	-10.4929	-9.78145	-9.24067	-8.66028	-8.06353	-7.42004	-6.84809	-6.40227	-5.95202	-5.56554	-5.29492	-5.04201	-4.7884	-4.66817	-4.44009	-4.21059	-4.09059	-3.9714	-3.83169	-3.68892	-3.54669	-3.4423	-3.3705	-3.2155	-3.08414	-2.93541	-2.7809	-2.63884	-2.53593	-2.40029	-2.29749	-2.17701	-2.10109	-2.03565	-1.95081	-1.85254	-1.79905	-1.6712	-1.57071	-1.50411	-1.41958	-1.37858	-1.26499	-1.18308	-1.13755
0.35	418.046		-12.4626	-10.7588	-9.70447	-8.98352	-8.34746	-7.73372	-7.07232	-6.41864	-5.86558	-5.33641	-4.89184	-4.57075	-4.29066	-4.04992	-3.85692	-3.72393	-3.54309	-3.34463	-3.21102	-3.08331	-2.9347	-2.82868	-2.71928	-2.6145	-2.48932	-2.37968	-2.21778	-2.10086	-1.96948	-1.85035	-1.73547	-1.62321	-1.5131	-1.37945	-1.30813	-1.24298	-1.14869	-1.03879	-0.943933	-0.853626	-0.770763	-0.667647	-0.588361	-0.518239	-0.417888	-0.345724	-0.278128
0.45	418.311		-11.5227	-9.8803	-8.85501	-8.15463	-7.52081	-6.92187	-6.29504	-5.65628	-5.13302	-4.59179	-4.1772	-3.88387	-3.61018	-3.38967	-3.21587	-3.08526	-2.92356	-2.74352	-2.606	-2.4772	-2.34548	-2.24057	-2.14406	-2.03521	-1.90456	-1.80559	-1.64507	-1.52845	-1.40322	-1.29336	-1.16626	-1.06134	-0.947535	-0.815763	-0.743847	-0.669471	-0.577374	-0.461842	-0.361533	-0.274982	-0.193453	-0.0762112	0.00107706	0.0738725	0.17316	0.243841	0.313754
0.55	418.576		-10.8703	-9.25704	-8.24863	-7.5437	-6.90575	-6.30511	-5.6705	-5.02302	-4.47588	-3.93489	-3.52316	-3.21065	-2.93845	-2.71938	-2.53596	-2.40559	-2.24522	-2.06487	-1.91998	-1.7879	-1.6591	-1.5478	-1.454	-1.33938	-1.21299	-1.1142	-0.963719	-0.84148	-0.718689	-0.602665	-0.483465	-0.380152	-0.266634	-0.145596	-0.0718473	0.00882272	0.0984263	0.20524	0.302156	0.38003	0.453052	0.554339	0.627366	0.7018	0.791409	0.857185	0.926169
0.65	418.841		-10.2034	-8.65773	-7.69255	-7.0122	-6.38763	-5.80089	-5.17784	-4.53174	-3.97577	-3.46136	-3.0573	-2.73906	-2.46484	-2.24437	-2.05759	-1.9268	-1.75788	-1.58239	-1.43029	-1.29488	-1.16957	-1.05256	-0.960158	-0.840118	-0.725728	-0.616365	-0.47673	-0.342012	-0.22407	-0.110357	0.0099889	0.117663	0.23635	0.345015	0.422103	0.503972	0.595423	0.693506	0.786393	0.863155	0.931343	1.02657	1.09599	1.1694	1.25671	1.31908	1.38471
0.75	419.106		-9.68199	-8.12481	-7.15266	-6.49549	-5.89641	-5.32292	-4.70759	-4.08709	-3.54406	-3.03672	-2.64124	-2.3323	-2.07212	-1.86977	-1.70033	-1.56604	-1.40831	-1.24571	-1.09403	-0.960645	-0.847346	-0.741957	-0.652984	-0.537324	-0.427274	-0.326277	-0.196305	-0.0667514	0.0485293	0.148727	0.270807	0.371336	0.485715	0.588375	0.660977	0.743854	0.833425	0.930083	1.02151	1.09751	1.15827	1.25322	1.32118	1.39666	1.4783	1.53841	1.60405
0.85	419.371		-9.31267	-7.76324	-6.79976	-6.14401	-5.54956	-4.97888	-4.36548	-3.74659	-3.20312	-2.69509	-2.3044	-1.9945	-1.74103	-1.54195	-1.37512	-1.24321	-1.09349	-0.935304	-0.787059	-0.65769	-0.547203	-0.444537	-0.359924	-0.248906	-0.141214	-0.0458503	0.0794724	0.20224	0.315261	0.414471	0.530639	0.62679	0.735577	0.832907	0.902955	0.983598	1.06939	1.16116	1.24842	1.31816	1.37567	1.46517	1.52977	1.60122	1.67638	1.73306	1.79517
0.95	419.636		-9.14431	-7.61686	-6.6675	-6.01328	-5.41704	-4.84721	-4.23687	-3.61458	-3.07001	-2.56497	-2.17915	-1.8683	-1.61492	-1.41502	-1.24749	-1.11804	-0.967868	-0.811448	-0.662151	-0.534295	-0.424413	-0.318568	-0.235336	-0.123375	-0.0171931	0.0789202	0.20316	0.328447	0.439409	0.541651	0.656778	0.752879	0.862261	0.957726	1.02967	1.1116	1.19649	1.28619	1.37212	1.44013	1.49724	1.58522	1.64864	1.7188	1.79175	1.84779	1.90984
1.05	419.902		-8.95822	-7.46109	-6.53668	-5.88175	-5.28312	-4.71488	-4.10664	-3.47089	-2.91266	-2.41505	-2.02778	-1.71103	-1.45265	-1.24499	-1.06893	-0.942316	-0.788308	-0.630556	-0.483042	-0.355653	-0.243976	-0.134109	-0.0533731	0.0573681	0.156925	0.257797	0.378085	0.503658	0.611327	0.715672	0.824783	0.922609	1.0297	1.11754	1.18884	1.26463	1.34673	1.42778	1.50788	1.56996	1.62572	1.70545	1.76359	1.8266	1.8967	1.94796	2.00249
1.15	420.167		-8.67446	-7.22763	-6.33521	-5.70071	-5.09933	-4.53706	-3.91252	-3.27269	-2.69971	-2.22135	-1.82917	-1.51672	-1.25023	-1.03169	-0.858222	-0.729997	-0.569254	-0.414406	-0.265114	-0.136236	-0.0149847	0.0884347	0.165469	0.274573	0.371295	0.475558	0.595236	0.7184	0.81443	0.913832	1.01496	1.11313	1.21982	1.29852	1.36843	1.43134	1.51533	1.58318	1.66435	1.71335	1.75957	1.83084	1.88151	1.94488	2.00809	2.05084	2.10147
1.25	420.432		-8.601	-7.11289	-6.19988	-5.57333	-4.9871	-4.42964	-3.82028	-3.18902	-2.62834	-2.15088	-1.76126	-1.45731	-1.19696	-0.990401	-0.82806	-0.696716	-0.541074	-0.395524	-0.24806	-0.120287	-0.0117642	0.0867979	0.162297	0.267688	0.357686	0.461376	0.574152	0.697563	0.796457	0.883786	0.99478	1.09179	1.19771	1.27443	1.34158	1.40579	1.48885	1.56052	1.63816	1.69531	1.74379	1.82421	1.87596	1.93557	2.00252	2.04706	2.0949
1.35	420.697		-8.51097	-7.03726	-6.13122	-5.48749	-4.89539	-4.33448	-3.73164	-3.10142	-2.54926	-2.05886	-1.68022	-1.36948	-1.1187	-0.914967	-0.74733	-0.623969	-0.478057	-0.32924	-0.185364	-0.0638276	0.0447138	0.149733	0.224269	0.329091	0.425039	0.520349	0.635512	0.754712	0.857074	0.957973	1.0622	1.15527	1.25758	1.33919	1.40831	1.4804	1.5593	1.63439	1.71051	1.76575	1.81765	1.89447	1.94848	2.00708	2.07011	2.11753	2.16901
1.45	420.962		-8.37609	-6.85508	-5.92237	-5.28204	-4.72197	-4.17105	-3.59279	-2.98774	-2.45284	-1.96279	-1.59289	-1.2785	-1.04626	-0.865879	-0.703373	-0.579048	-0.442871	-0.299103	-0.157737	-0.0387756	0.0504503	0.15424	0.231759	0.334682	0.42277	0.513158	0.615555	0.736279	0.847667	0.942837	1.05256	1.14159	1.23966	1.32069	1.38694	1.47017	1.54456	1.62652	1.69588	1.7638	1.81742	1.89454	1.95295	2.01035	2.07493	2.12728	2.17917
1.55	421.227		-8.22488	-6.71857	-5.79871	-5.16282	-4.60472	-4.05513	-3.46553	-2.86109	-2.32134	-1.83879	-1.46703	-1.15006	-0.92102	-0.734578	-0.573061	-0.450715	-0.316008	-0.172616	-0.0352873	0.0789796	0.175254	0.274227	0.350112	0.447113	0.534419	0.621889	0.724005	0.83656	0.943868	1.04019	1.13983	1.22662	1.31952	1.39675	1.46104	1.53658	1.61004	1.68459	1.75163	1.81132	1.86081	1.93045	1.98565	2.04058	2.09824	2.14681	2.19631
1.65	421.492		-8.02856	-6.53772	-5.63037	-5.01615	-4.46299	-3.92052	-3.32382	-2.72135	-2.17795	-1.70839	-1.33276	-1.02851	-0.794782	-0.60544	-0.454242	-0.328396	-0.191889	-0.0559159	0.0804928	0.195455	0.294	0.382473	0.454119	0.546575	0.630324	0.718592	0.819366	0.926798	1.02508	1.10904	1.20746	1.29295	1.38411	1.45423	1.51468	1.57765	1.65206	1.71828	1.78587	1.83785	1.88052	1.94957	1.99878	2.05228	2.10657	2.14843	2.19288
1.75	421.757		-8.01442	-6.53201	-5.63258	-5.00539	-4.44429	-3.89874	-3.31398	-2.7003	-2.15824	-1.67911	-1.30804	-1.0027	-0.76763	-0.576947	-0.419692	-0.298416	-0.164946	-0.0276247	0.106022	0.219342	0.31534	0.410615	0.479835	0.572302	0.65599	0.744205	0.845788	0.953041	1.05334	1.1424	1.24117	1.32706	1.41732	1.48817	1.54933	1.61401	1.68519	1.75281	1.81735	1.86947	1.91726	1.98774	2.03639	2.08411	2.14007	2.18249	2.22381
1.85	422.022		-7.85693	-6.39201	-5.50404	-4.88464	-4.32595	-3.78193	-3.18841	-2.57473	-2.02452	-1.55424	-1.18318	-0.87561	-0.640505	-0.448304	-0.29249	-0.17148	-0.0351881	0.100269	0.235564	0.347598	0.445543	0.539215	0.608327	0.700502	0.781828	0.870132	0.969721	1.0777	1.17285	1.26267	1.3563	1.44078	1.5297	1.59646	1.65815	1.72026	1.7907	1.85206	1.91568	1.9626	2.00476	2.06812	2.1138	2.16239	2.21227	2.25153	2.29288
1.95	422.287		-7.84015	-6.35596	-5.46046	-4.84434	-4.28752	-3.74194	-3.13781	-2.52134	-1.96263	-1.49759	-1.11985	-0.811066	-0.575692	-0.381886	-0.229411	-0.106015	0.0314334	0.164239	0.298713	0.409854	0.508568	0.596945	0.665279	0.753701	0.830996	0.919613	1.01586	1.12122	1.21389	1.29886	1.38991	1.47362	1.55999	1.62229	1.68174	1.73827	1.80849	1.86479	1.92611	1.97017	2.00859	2.06871	2.11176	2.15845	2.20513	2.24147	2.28
2.05	422.552		-7.7734	-6.33819	-5.47723	-4.85873	-4.29498	-3.75249	-3.15775	-2.52662	-1.96064	-1.49927	-1.1225	-0.813789	-0.569852	-0.365707	-0.202476	-0.084007	0.0571929	0.193756	0.324547	0.435813	0.538457	0.632851	0.698055	0.786039	0.860402	0.953957	1.0513	1.1556	1.24498	1.33378	1.41983	1.5061	1.59102	1.64914	1.70808	1.75724	1.82457	1.87459	1.93208	1.97005	2.01039	2.06556	2.10365	2.14257	2.1897	2.22179	2.2524
2.15	422.817		-7.82238	-6.34206	-5.455	-4.8214	-4.25896	-3.71244	-3.12667	-2.49303	-1.92508	-1.4493	-1.07208	-0.758838	-0.518439	-0.325574	-0.159859	-0.0404182	0.0943892	0.230462	0.360777	0.473649	0.564278	0.660896	0.725594	0.814382	0.886095	0.976542	1.06766	1.17311	1.26789	1.35503	1.44436	1.52825	1.61064	1.66821	1.72491	1.78053	1.84322	1.89696	1.95068	1.99308	2.03491	2.08915	2.12773	2.16433	2.21288	2.24601	2.27462
2.25	423.083		-7.78083	-6.27289	-5.37046	-4.75126	-4.20037	-3.65575	-3.0617	-2.43434	-1.86108	-1.39677	-1.01525	-0.703619	-0.464441	-0.27771	-0.121686	0.0033158	0.142358	0.271606	0.406008	0.519829	0.605215	0.695495	0.761929	0.850342	0.915565	1.00807	1.093	1.20312	1.29487	1.37307	1.46599	1.54912	1.63219	1.68538	1.74154	1.79637	1.86021	1.91106	1.96404	2.00888	2.04485	2.09838	2.13593	2.1751	2.22115	2.25308	2.28256
2.35	423.348		-7.64294	-6.17106	-5.28806	-4.67868	-4.13546	-3.5979	-3.00627	-2.39223	-1.83009	-1.37226	-0.999627	-0.691529	-0.458966	-0.273358	-0.120792	0.00021027	0.136391	0.264923	0.397158	0.506326	0.59511	0.683888	0.750607	0.837425	0.906039	0.993898	1.08165	1.18793	1.27697	1.35941	1.44691	1.52711	1.60812	1.66344	1.72045	1.77536	1.83864	1.88878	1.94305	1.98471	2.01904	2.06988	2.10788	2.14924	2.19109	2.22329	2.25616
2.45	423.613		-7.72172	-6.25033	-5.36632	-4.74819	-4.2045	-3.66408	-3.07312	-2.46113	-1.90272	-1.44127	-1.07241	-0.75746	-0.529956	-0.344745	-0.188232	-0.0706682	0.0642286	0.196419	0.327918	0.433902	0.524033	0.617248	0.68662	0.774172	0.845422	0.931186	1.02078	1.1277	1.22008	1.31119	1.39605	1.47578	1.55624	1.6158	1.67522	1.73566	1.79819	1.85137	1.90519	1.9491	1.98603	2.03525	2.07631	2.11863	2.15959	2.19517	2.23182
2.55	423.878		-7.82127	-6.31681	-5.41316	-4.78287	-4.23215	-3.68308	-3.0836	-2.46702	-1.90637	-1.43468	-1.06316	-0.7445	-0.519735	-0.335688	-0.180513	-0.0628538	0.0682634	0.200438	0.331409	0.435397	0.525339	0.617772	0.687097	0.77305	0.846709	0.928587	1.01902	1.12351	1.21795	1.31128	1.3954	1.47331	1.55222	1.614	1.67342	1.73614	1.79798	1.85307	1.90683	1.95089	1.98843	2.03839	2.08068	2.12315	2.16245	2.19934	2.23784
2.65	424.143		-7.92176	-6.36625	-5.43596	-4.78034	-4.21489	-3.65576	-3.05243	-2.41987	-1.84731	-1.35359	-0.972015	-0.649364	-0.422418	-0.23951	-0.0785339	0.0403449	0.161784	0.296173	0.422111	0.528258	0.614382	0.704588	0.768562	0.85035	0.924358	1.00091	1.088	1.18306	1.28091	1.3708	1.45163	1.52675	1.59948	1.65825	1.71121	1.77032	1.82721	1.88117	1.93115	1.9703	2.00842	2.05504	2.09388	2.13	2.16938	2.20258	2.23346
2.75	424.408		-7.92422	-6.34703	-5.40667	-4.75469	-4.18112	-3.6168	-2.99777	-2.35632	-1.77481	-1.28255	-0.892706	-0.57549	-0.343639	-0.156591	-0.00348483	0.119147	0.241701	0.370706	0.497236	0.60359	0.692259	0.775121	0.835827	0.913981	0.986544	1.06332	1.15024	1.24224	1.33506	1.41731	1.49859	1.57317	1.64547	1.70043	1.75147	1.80293	1.8613	1.91053	1.9612	1.99556	2.02984	2.07843	2.11382	2.14879	2.18573	2.2152	2.24373
2.85	424.673		-7.68038	-6.15114	-5.24353	-4.60341	-4.05093	-3.504	-2.92182	-2.28987	-1.72131	-1.24009	-0.86374	-0.550336	-0.321552	-0.141479	0.0170491	0.134762	0.257038	0.384887	0.507751	0.613524	0.691818	0.781628	0.841769	0.920984	0.985162	1.06609	1.14659	1.24271	1.337	1.41835	1.50214	1.57789	1.64905	1.70032	1.75071	1.80386	1.85761	1.90678	1.95087	1.99008	2.02833	2.07556	2.10973	2.13785	2.17866	2.2082	2.23051
2.95	424.938		-7.58719	-6.07782	-5.17873	-4.56218	-4.01962	-3.47945	-2.88645	-2.27016	-1.70727	-1.24251	-0.868996	-0.563937	-0.338204	-0.159837	-0.0140705	0.105383	0.230945	0.352926	0.478635	0.582104	0.664031	0.746004	0.807578	0.885978	0.951107	1.0304	1.11241	1.209	1.29621	1.37395	1.45633	1.52984	1.60202	1.65324	1.70491	1.75558	1.81227	1.85847	1.90667	1.9433	1.97483	2.0215	2.05532	2.08999	2.12563	2.15419	2.18211
3.05	425.203		-7.55008	-6.01576	-5.10144	-4.47926	-3.95868	-3.42414	-2.85407	-2.25883	-1.71758	-1.24729	-0.886648	-0.576095	-0.368885	-0.207388	-0.0623997	0.053101	0.168522	0.290076	0.411785	0.509456	0.579246	0.664856	0.730182	0.807293	0.871172	0.943805	1.02066	1.11708	1.21404	1.29637	1.38087	1.45075	1.51928	1.5757	1.62761	1.69122	1.74386	1.79932	1.84294	1.8907	1.92771	1.97572	2.01597	2.04998	2.08686	2.12269	2.15442
3.15	425.468		-7.63055	-6.08896	-5.16657	-4.54765	-4.02622	-3.48753	-2.89621	-2.30565	-1.75756	-1.29239	-0.927775	-0.612089	-0.406778	-0.243913	-0.102226	0.0150726	0.134195	0.256658	0.38213	0.478728	0.554326	0.636512	0.705411	0.783452	0.850163	0.920935	0.999591	1.09715	1.19139	1.27707	1.35688	1.42528	1.49415	1.55206	1.60595	1.67061	1.72544	1.77885	1.82574	1.87105	1.90243	1.94519	1.98637	2.02727	2.05852	2.09448	2.1326
3.25	425.733		-7.56657	-6.04778	-5.14201	-4.5275	-4.00574	-3.47079	-2.88317	-2.28852	-1.73846	-1.27744	-0.912422	-0.600458	-0.391028	-0.223452	-0.0798614	0.0362836	0.156746	0.279263	0.402268	0.49906	0.576811	0.658585	0.725261	0.801599	0.866554	0.939297	1.01838	1.11336	1.20474	1.28853	1.36627	1.43546	1.50307	1.55801	1.61036	1.66872	1.72267	1.77217	1.81767	1.85914	1.8903	1.93163	1.96968	2.00685	2.0382	2.07108	2.10449
3.35	425.998		-7.56472	-6.06259	-5.17024	-4.55019	-4.01627	-3.47938	-2.89063	-2.28165	-1.72351	-1.25974	-0.890475	-0.580433	-0.363121	-0.186716	-0.0377474	0.0769902	0.197917	0.322398	0.442489	0.540463	0.622723	0.705128	0.76766	0.842134	0.906997	0.981514	1.06235	1.15308	1.24177	1.32515	1.39946	1.4699	1.5361	1.58791	1.6382	1.68883	1.74163	1.78651	1.83074	1.86566	1.89739	1.93699	1.97084	2.00278	2.03451	2.06325	2.09044
3.45	426.263		-7.52089	-6.01035	-5.11445	-4.49958	-3.9641	-3.42629	-2.83264	-2.2218	-1.6629	-1.20127	-0.830301	-0.525468	-0.307032	-0.130311	0.0121048	0.128483	0.24924	0.369044	0.489429	0.586716	0.668825	0.747073	0.807625	0.879992	0.943729	1.01797	1.09843	1.18798	1.27375	1.35231	1.42817	1.49794	1.56417	1.61418	1.66377	1.71113	1.76468	1.80776	1.85234	1.88567	1.91566	1.9579	1.99026	2.0216	2.05212	2.07939	2.10585
3.55	426.529		-7.46497	-5.93831	-5.03542	-4.4232	-3.89729	-3.36344	-2.78073	-2.17193	-1.61281	-1.15213	-0.781765	-0.478292	-0.260952	-0.0921028	0.0492148	0.167135	0.286795	0.403343	0.523449	0.622198	0.694747	0.772689	0.832704	0.904979	0.962587	1.03788	1.11181	1.20372	1.29047	1.36313	1.44261	1.51164	1.57651	1.6229	1.67035	1.71861	1.76933	1.81217	1.853	1.88958	1.9191	1.96075	1.99176	2.02025	2.05202	2.07841	2.10116
3.65	426.794		-7.47197	-5.91734	-4.9994	-4.38324	-3.86299	-3.32863	-2.75031	-2.14517	-1.58972	-1.12481	-0.755343	-0.451023	-0.239278	-0.0773117	0.0614556	0.179566	0.294499	0.408822	0.527058	0.624037	0.690526	0.767094	0.827007	0.897113	0.952745	1.025	1.09535	1.18568	1.27517	1.34583	1.42649	1.49339	1.55571	1.60206	1.64794	1.69863	1.74715	1.79193	1.83013	1.8696	1.89986	1.94204	1.97387	2.00067	2.03219	2.05971	2.08189
3.75	427.059		-7.45127	-5.91366	-5.00478	-4.3952	-3.87786	-3.34637	-2.7646	-2.16377	-1.60778	-1.14971	-0.78145	-0.477529	-0.266234	-0.103615	0.0342277	0.151662	0.268779	0.383125	0.502061	0.5982	0.666934	0.742552	0.803409	0.873865	0.929627	1.00172	1.0725	1.16339	1.25009	1.32214	1.39973	1.46594	1.52797	1.57395	1.62047	1.67022	1.71881	1.76127	1.80016	1.8375	1.86503	1.90362	1.9347	1.96343	1.99231	2.01891	2.04264
3.85	427.324		-7.42515	-5.91752	-5.02646	-4.43317	-3.92066	-3.39309	-2.8039	-2.20731	-1.6515	-1.20953	-0.842367	-0.541322	-0.328317	-0.159974	-0.0264245	0.0908059	0.215672	0.328404	0.449388	0.543544	0.618687	0.69265	0.75575	0.826317	0.881229	0.956925	1.03047	1.12423	1.20568	1.27852	1.35466	1.42238	1.4866	1.53225	1.58157	1.62774	1.67938	1.71823	1.75903	1.79494	1.81975	1.85777	1.88845	1.91971	1.94612	1.97224	1.9986
3.95	427.589		-7.45942	-5.96373	-5.08035	-4.4848	-3.96764	-3.43859	-2.84311	-2.24295	-1.68336	-1.24114	-0.871892	-0.569663	-0.354733	-0.180709	-0.0444144	0.0714248	0.196975	0.312446	0.431699	0.524927	0.605735	0.679295	0.742068	0.811303	0.868357	0.943373	1.01988	1.11001	1.18979	1.26543	1.33671	1.40427	1.46692	1.51271	1.56163	1.60397	1.65545	1.69174	1.73296	1.76448	1.78852	1.82337	1.85275	1.88341	1.90796	1.93247	1.95799
4.05	427.854		-7.64664	-6.0983	-5.18989	-4.57315	-4.03993	-3.49571	-2.88779	-2.26392	-1.68729	-1.23293	-0.850719	-0.5399	-0.319138	-0.137906	0.00343761	0.121453	0.247861	0.365154	0.483234	0.577167	0.65911	0.733748	0.795089	0.861527	0.915879	0.99357	1.06884	1.1574	1.24025	1.31516	1.38718	1.45701	1.51852	1.56204	1.60961	1.64851	1.69963	1.73443	1.77208	1.80342	1.83016	1.86623	1.89436	1.9189	1.94481	1.96841	1.98876
4.15	428.119		-7.77952	-6.20724	-5.2849	-4.63871	-4.08421	-3.52473	-2.90697	-2.26504	-1.67779	-1.20268	-0.816965	-0.495047	-0.273637	-0.0884451	0.0618528	0.176601	0.297953	0.420829	0.537515	0.629882	0.714387	0.794514	0.85443	0.920828	0.980202	1.05343	1.13139	1.21664	1.30288	1.38806	1.45479	1.52318	1.58218	1.6284	1.67666	1.71902	1.7672	1.80311	1.83959	1.86731	1.89657	1.92898	1.95729	1.97962	2.00317	2.02729	2.04795
4.25	428.384		-7.80286	-6.21953	-5.29295	-4.6507	-4.09906	-3.53969	-2.91783	-2.27031	-1.66901	-1.20196	-0.80952	-0.483726	-0.257162	-0.0724104	0.079802	0.198068	0.326276	0.448258	0.568357	0.664359	0.745347	0.82541	0.886428	0.95476	1.00692	1.08578	1.15768	1.24914	1.33342	1.41416	1.48195	1.55205	1.61189	1.65237	1.70005	1.74061	1.78828	1.81953	1.85341	1.88165	1.90713	1.93464	1.96018	1.98182	2.00488	2.02635	2.04399
4.35	428.649		-7.7328	-6.1568	-5.23156	-4.59304	-4.05063	-3.49727	-2.88415	-2.25411	-1.67121	-1.20264	-0.820145	-0.499322	-0.283712	-0.107127	0.0392716	0.15427	0.273965	0.393947	0.510674	0.601978	0.680713	0.758357	0.81922	0.885223	0.941515	1.01252	1.08558	1.17197	1.25765	1.34042	1.40639	1.47215	1.52927	1.57412	1.62129	1.66598	1.71214	1.74756	1.78238	1.81165	1.83792	1.86677	1.89492	1.91863	1.93997	1.96403	1.98584
4.45	428.914		-7.56945	-6.01389	-5.09951	-4.475	-3.96223	-3.42567	-2.84056	-2.2393	-1.68155	-1.22318	-0.856071	-0.537105	-0.336403	-0.173641	-0.0296305	0.0818436	0.196473	0.314914	0.428516	0.515961	0.585681	0.66507	0.729336	0.795126	0.84852	0.9169	0.985232	1.07299	1.16374	1.24727	1.31521	1.37916	1.43472	1.48217	1.52953	1.58227	1.62647	1.66769	1.69965	1.73791	1.76727	1.7969	1.8296	1.85398	1.87735	1.90638	1.93086
4.55	429.179		-7.46252	-5.95957	-5.07325	-4.47102	-3.959	-3.42685	-2.82175	-2.22966	-1.6735	-1.23411	-0.86883	-0.55528	-0.35397	-0.180935	-0.0448674	0.0657173	0.186947	0.303959	0.419681	0.503407	0.588023	0.661519	0.727198	0.791833	0.850162	0.918315	0.994237	1.07985	1.1613	1.24781	1.30865	1.37227	1.42955	1.47802	1.52856	1.57473	1.62409	1.65941	1.69741	1.72772	1.75077	1.77784	1.80967	1.84071	1.85724	1.88439	1.91503
4.65	429.444		-7.38276	-5.90031	-5.02644	-4.42369	-3.91171	-3.38299	-2.78383	-2.19385	-1.64291	-1.19998	-0.838501	-0.52854	-0.328345	-0.154521	-0.0170171	0.090756	0.207475	0.325617	0.437459	0.519839	0.606007	0.679112	0.742575	0.805259	0.866334	0.931119	1.00934	1.08895	1.16967	1.2574	1.31472	1.37659	1.43108	1.48006	1.52887	1.5724	1.61987	1.65467	1.69259	1.71903	1.74277	1.76862	1.79921	1.82834	1.84416	1.86989	1.89851
4.75	429.709		-7.59326	-6.05217	-5.14524	-4.52968	-3.99767	-3.45319	-2.83057	-2.21947	-1.64872	-1.1939	-0.816291	-0.506012	-0.296033	-0.117453	0.0169132	0.131058	0.249619	0.365747	0.480365	0.566643	0.65414	0.72212	0.78306	0.844529	0.905642	0.971415	1.04994	1.1285	1.20731	1.28824	1.34834	1.41067	1.46576	1.51222	1.55902	1.59728	1.64608	1.67838	1.71771	1.74082	1.76185	1.79015	1.81789	1.84643	1.86192	1.88447	1.91059
4.85	429.975		-7.66554	-6.05502	-5.11173	-4.46839	-3.93366	-3.3819	-2.778	-2.15604	-1.5847	-1.10494	-0.725383	-0.409663	-0.203353	-0.0366427	0.10359	0.218094	0.325097	0.440969	0.551199	0.639075	0.710349	0.782398	0.840071	0.899761	0.956388	1.01885	1.08907	1.16558	1.2545	1.33177	1.39794	1.4586	1.50946	1.55469	1.59688	1.6413	1.68353	1.72192	1.75384	1.78375	1.81145	1.84287	1.87116	1.891	1.91188	1.93608	1.95505
4.95	430.24		-7.63171	-6.01758	-5.07046	-4.42854	-3.89875	-3.34838	-2.74649	-2.12969	-1.55876	-1.08089	-0.704198	-0.386154	-0.183174	-0.022649	0.116625	0.231173	0.338011	0.452635	0.565097	0.652917	0.7196	0.792728	0.851769	0.9135	0.968573	1.03013	1.09713	1.17756	1.26677	1.34506	1.41164	1.47098	1.52203	1.56704	1.61019	1.65944	1.70048	1.73952	1.77079	1.80271	1.82866	1.85752	1.88646	1.90846	1.92774	1.95283	1.97422
5.05	430.505		-7.40586	-5.82054	-4.89193	-4.27634	-3.77174	-3.23786	-2.64616	-2.05278	-1.49661	-1.04006	-0.671237	-0.360306	-0.166285	-0.0114484	0.119097	0.232914	0.339311	0.44846	0.558394	0.642289	0.707094	0.774231	0.83417	0.892214	0.942611	1.00335	1.06629	1.14484	1.23114	1.30398	1.36891	1.42647	1.47543	1.5178	1.55961	1.60614	1.64741	1.68393	1.71348	1.74644	1.76932	1.79671	1.82548	1.84794	1.86489	1.88959	1.91123
5.15	430.77		-7.37167	-5.85297	-4.9644	-4.35565	-3.84436	-3.31546	-2.72262	-2.12638	-1.57164	-1.12433	-0.758907	-0.452519	-0.25345	-0.086	0.0488425	0.157195	0.267147	0.379933	0.486669	0.568045	0.644825	0.713398	0.771598	0.828398	0.882489	0.944425	1.01447	1.0888	1.16912	1.24826	1.30502	1.36367	1.41211	1.45485	1.49772	1.53641	1.57819	1.60939	1.64055	1.66501	1.68768	1.71134	1.73725	1.75822	1.77296	1.79472	1.81513
5.25	431.035		-7.41771	-5.90205	-5.01711	-4.40902	-3.88894	-3.35888	-2.76617	-2.16088	-1.6047	-1.15481	-0.786208	-0.48849	-0.282179	-0.110131	0.022706	0.131868	0.242195	0.353061	0.458373	0.54129	0.619684	0.686045	0.740576	0.795796	0.850344	0.913712	0.986315	1.058	1.13539	1.2096	1.26857	1.32813	1.37705	1.41858	1.45975	1.49203	1.53415	1.56383	1.59593	1.61734	1.64083	1.66887	1.69204	1.71	1.72691	1.74607	1.76252
5.35	431.3		-7.43693	-5.92305	-5.03795	-4.42455	-3.89461	-3.36173	-2.76826	-2.15656	-1.59859	-1.14022	-0.771083	-0.477849	-0.267502	-0.0948198	0.038082	0.147013	0.254796	0.365476	0.470504	0.554931	0.633381	0.699433	0.751064	0.806712	0.864343	0.925667	1.00065	1.07008	1.1458	1.21938	1.27841	1.33683	1.38546	1.4274	1.46758	1.49838	1.53938	1.56904	1.60277	1.62061	1.64389	1.67288	1.69428	1.71186	1.72885	1.74623	1.76155
5.45	431.565		-7.38086	-5.8446	-4.94253	-4.33918	-3.82388	-3.29462	-2.70404	-2.10713	-1.55478	-1.0994	-0.734645	-0.443555	-0.239632	-0.0809468	0.0430011	0.155165	0.262273	0.367313	0.476896	0.56192	0.630451	0.693986	0.74855	0.806938	0.862311	0.921568	0.991856	1.06737	1.14336	1.21259	1.2772	1.33285	1.38263	1.42514	1.46626	1.50458	1.54518	1.57811	1.61276	1.63656	1.65637	1.6863	1.70982	1.7329	1.74855	1.76812	1.78848
5.55	431.83		-7.36407	-5.82209	-4.92134	-4.31357	-3.81283	-3.28806	-2.71623	-2.12099	-1.5687	-1.11752	-0.756368	-0.45522	-0.255995	-0.103235	0.0293096	0.139134	0.247684	0.354976	0.463011	0.547193	0.606575	0.677627	0.73527	0.794741	0.841404	0.904712	0.966932	1.04837	1.1301	1.20217	1.26784	1.32512	1.37331	1.41338	1.45478	1.49851	1.53524	1.56907	1.59605	1.6274	1.65081	1.67643	1.70107	1.7189	1.73685	1.75866	1.77548
5.65	432.095		-7.55203	-5.97793	-5.05914	-4.43757	-3.92899	-3.39492	-2.80874	-2.20989	-1.65523	-1.19803	-0.831518	-0.523003	-0.328296	-0.171938	-0.0387699	0.0700298	0.175554	0.285508	0.390837	0.470823	0.535565	0.60485	0.663432	0.718904	0.768566	0.827895	0.891985	0.968145	1.05267	1.1297	1.19031	1.24643	1.29189	1.33494	1.37618	1.42002	1.45705	1.49164	1.51797	1.54847	1.573	1.59732	1.6239	1.64141	1.65692	1.6805	1.69962
5.75	432.36		-7.54292	-6.01211	-5.11877	-4.50398	-3.99594	-3.46759	-2.88394	-2.28841	-1.73833	-1.29013	-0.926968	-0.62062	-0.424872	-0.262007	-0.125992	-0.0206697	0.0874117	0.200139	0.303384	0.381618	0.45333	0.523782	0.582495	0.637458	0.688862	0.74944	0.817199	0.891662	0.97381	1.05494	1.11097	1.16825	1.21383	1.25781	1.29995	1.34033	1.3782	1.41067	1.43786	1.46529	1.49038	1.51271	1.53878	1.55606	1.5712	1.59422	1.61348
5.85	432.625		-7.42222	-5.93487	-5.06548	-4.47503	-3.97227	-3.45248	-2.86714	-2.27819	-1.73158	-1.29903	-0.938985	-0.644877	-0.443882	-0.277788	-0.1498	-0.0431207	0.0716958	0.179865	0.286116	0.365401	0.441075	0.507613	0.566052	0.622373	0.673758	0.737805	0.80889	0.88602	0.960158	1.03637	1.09432	1.15256	1.20154	1.24408	1.2877	1.32258	1.36365	1.39253	1.42392	1.44834	1.46937	1.49404	1.51797	1.53871	1.55288	1.57345	1.59402
5.95	432.89		-7.31103	-5.85177	-5.00089	-4.41608	-3.91549	-3.40249	-2.82929	-2.23643	-1.68653	-1.25569	-0.896697	-0.60823	-0.400365	-0.233894	-0.101945	0.00459623	0.120982	0.229193	0.334536	0.417689	0.490228	0.558197	0.614011	0.671706	0.72004	0.787226	0.856766	0.934251	1.00553	1.07745	1.13614	1.19514	1.2436	1.2818	1.32315	1.3533	1.39196	1.41747	1.44742	1.46887	1.48913	1.51165	1.53137	1.54858	1.56462	1.58109	1.59523
6.05	433.155		-7.43055	-5.95822	-5.09963	-4.49956	-3.98445	-3.46296	-2.88643	-2.28092	-1.7262	-1.28098	-0.919618	-0.63095	-0.419145	-0.250347	-0.115281	-0.00992988	0.103688	0.213797	0.318064	0.401564	0.474731	0.544773	0.598501	0.656214	0.708169	0.773128	0.84596	0.920994	0.992781	1.06756	1.12572	1.18392	1.23143	1.27149	1.3125	1.34244	1.37928	1.40585	1.43628	1.45518	1.47729	1.50068	1.51949	1.53483	1.5511	1.56695	1.57995
6.15	433.421		-7.82451	-6.23856	-5.3102	-4.6933	-4.17217	-3.63307	-3.03542	-2.42455	-1.85877	-1.39567	-1.0202	-0.726772	-0.516118	-0.358036	-0.231329	-0.117109	-0.00511773	0.101843	0.211012	0.297404	0.361895	0.425972	0.482949	0.541119	0.59317	0.654742	0.724336	0.802427	0.878936	0.946815	1.01296	1.06876	1.1165	1.15942	1.19917	1.23536	1.27261	1.30498	1.33692	1.36308	1.38308	1.41081	1.43263	1.45274	1.46946	1.48814	1.50552
6.25	433.686		-8.08596	-6.46069	-5.50728	-4.87308	-4.34643	-3.79603	-3.18833	-2.5731	-2.00212	-1.52888	-1.14987	-0.845173	-0.637512	-0.480835	-0.35038	-0.236308	-0.123759	-0.0125009	0.0983691	0.183347	0.247747	0.315571	0.377034	0.436917	0.491402	0.551362	0.622206	0.703178	0.784583	0.860157	0.925785	0.981295	1.02903	1.07688	1.11916	1.16249	1.19938	1.23589	1.26782	1.29831	1.3201	1.34641	1.37202	1.39459	1.41059	1.43331	1.45558
6.35	433.951		-8.19561	-6.55256	-5.59424	-4.96255	-4.43962	-3.88699	-3.27336	-2.65	-2.06772	-1.60475	-1.21644	-0.905165	-0.69282	-0.529322	-0.395786	-0.278587	-0.156781	-0.0443951	0.067477	0.153676	0.220066	0.288423	0.352783	0.411804	0.458936	0.527534	0.595298	0.680642	0.763028	0.835545	0.903211	0.963616	1.01291	1.057	1.09965	1.1387	1.17799	1.21127	1.23993	1.27403	1.29655	1.32276	1.34803	1.36741	1.38572	1.40825	1.42684
6.45	434.216		-8.1428	-6.55692	-5.63317	-5.00184	-4.46235	-3.90889	-3.28575	-2.65211	-2.067	-1.60639	-1.21752	-0.909668	-0.690021	-0.509102	-0.370907	-0.258118	-0.134492	-0.0177309	0.0908629	0.175216	0.257648	0.326249	0.387023	0.443755	0.497484	0.56638	0.643657	0.721394	0.798112	0.876778	0.935802	0.997758	1.04683	1.09141	1.13468	1.16389	1.20528	1.23309	1.26489	1.28774	1.31052	1.33506	1.35729	1.37494	1.39106	1.41	1.42682
6.55	434.481		-8.03234	-6.46371	-5.55279	-4.9182	-4.38227	-3.83518	-3.23724	-2.60058	-2.02066	-1.55551	-1.17221	-0.867041	-0.645311	-0.467704	-0.322646	-0.212121	-0.0913226	0.0263019	0.132146	0.21902	0.293826	0.368297	0.42643	0.484543	0.534792	0.606179	0.680325	0.759201	0.839006	0.91599	0.978943	1.04237	1.09119	1.13375	1.17532	1.20555	1.24363	1.27329	1.30139	1.32696	1.35466	1.38119	1.40228	1.41384	1.43548	1.45406	1.46449
6.65	434.746		-7.91849	-6.35469	-5.44051	-4.81751	-4.28367	-3.73779	-3.12839	-2.50381	-1.92838	-1.46514	-1.08563	-0.786754	-0.568885	-0.396703	-0.262848	-0.15056	-0.0318625	0.080876	0.190553	0.276513	0.35224	0.420582	0.478874	0.538	0.593251	0.658883	0.735384	0.813668	0.888614	0.964147	1.02642	1.08567	1.13522	1.17966	1.2224	1.25476	1.29441	1.32421	1.35781	1.38017	1.40171	1.42815	1.44965	1.4692	1.48545	1.50368	1.52114
6.75	435.011		-7.87994	-6.27071	-5.32977	-4.71579	-4.20162	-3.65851	-3.04997	-2.44122	-1.87184	-1.41409	-1.03543	-0.735264	-0.527644	-0.368575	-0.244755	-0.128374	-0.0114437	0.0950599	0.206623	0.290949	0.357087	0.420422	0.482157	0.539971	0.589984	0.653804	0.72311	0.804517	0.882304	0.951251	1.01862	1.07562	1.12442	1.16822	1.21044	1.24833	1.28815	1.32086	1.35254	1.38292	1.40223	1.43046	1.45493	1.47719	1.4924	1.5136	1.53428
6.85	435.276		-7.91234	-6.31211	-5.37729	-4.75846	-4.23921	-3.69382	-3.08082	-2.47027	-1.90239	-1.44368	-1.0657	-0.76357	-0.557861	-0.39396	-0.268537	-0.155231	-0.0399946	0.0685673	0.17737	0.258175	0.329902	0.393543	0.454811	0.510178	0.563009	0.624545	0.69693	0.774114	0.851737	0.925805	0.988182	1.04459	1.09164	1.13722	1.17987	1.21624	1.25592	1.28784	1.31938	1.34682	1.3672	1.39401	1.41873	1.43992	1.45312	1.4746	1.49604
6.95	435.541		-7.89528	-6.3068	-5.37816	-4.752	-4.23633	-3.6952	-3.09961	-2.49628	-1.94261	-1.47584	-1.10664	-0.805739	-0.606643	-0.447762	-0.318745	-0.210417	-0.103372	0.00757112	0.111256	0.189374	0.257898	0.324851	0.385109	0.43935	0.495249	0.5517	0.62504	0.697716	0.779579	0.858239	0.919023	0.973292	1.01743	1.06678	1.10839	1.14869	1.18503	1.22157	1.25162	1.28063	1.3057	1.33313	1.35973	1.37858	1.39353	1.4173	1.43852
7.05	435.806		-8.05769	-6.43812	-5.48983	-4.85407	-4.32852	-3.77885	-3.17042	-2.56042	-1.99953	-1.52504	-1.1489	-0.845327	-0.644214	-0.484129	-0.355575	-0.244941	-0.138243	-0.0263148	0.0786475	0.157904	0.228046	0.293139	0.353507	0.40766	0.465873	0.5209	0.5954	0.667171	0.749714	0.82824	0.888919	0.942751	0.986955	1.03752	1.07873	1.11919	1.15623	1.19341	1.22499	1.25317	1.27734	1.30502	1.33192	1.35242	1.36683	1.3906	1.41319
7.15	436.071		-7.85555	-6.28591	-5.3695	-4.74414	-4.22083	-3.68016	-3.08078	-2.4711	-1.91252	-1.44622	-1.07434	-0.776913	-0.572619	-0.407768	-0.277205	-0.169374	-0.0622495	0.0493274	0.151422	0.230519	0.303596	0.368741	0.425789	0.478612	0.53561	0.592139	0.667285	0.73588	0.814071	0.891451	0.948604	1.00288	1.04592	1.09287	1.13271	1.16657	1.20263	1.23497	1.26557	1.28805	1.31149	1.33679	1.35996	1.37698	1.39084	1.41084	1.4287
7.25	436.336		-7.81542	-6.25527	-5.34745	-4.72359	-4.19479	-3.65493	-3.0599	-2.44051	-1.87759	-1.41146	-1.0375	-0.745638	-0.534167	-0.365881	-0.234563	-0.126218	-0.0176063	0.0921994	0.193626	0.274985	0.347222	0.412398	0.465963	0.518365	0.572811	0.632537	0.707163	0.775661	0.851193	0.924003	0.983185	1.03891	1.08245	1.12584	1.1642	1.19276	1.22819	1.25768	1.28722	1.30719	1.331	1.35808	1.37781	1.39073	1.40651	1.4234	1.43592
7.35	436.602		-7.79389	-6.23278	-5.32309	-4.69572	-4.15812	-3.61527	-3.01439	-2.38965	-1.82126	-1.34915	-0.973447	-0.684331	-0.469753	-0.301686	-0.171423	-0.062595	0.0437787	0.15255	0.25462	0.337325	0.40959	0.472936	0.523718	0.57635	0.632955	0.689954	0.765273	0.831666	0.904199	0.975944	1.03332	1.08695	1.12949	1.17172	1.20885	1.23572	1.26977	1.29726	1.32812	1.34298	1.36393	1.38896	1.40609	1.41963	1.43304	1.44713	1.45902
7.45	436.867		-7.77986	-6.18692	-5.25815	-4.63327	-4.11014	-3.57046	-2.97795	-2.3648	-1.80281	-1.33192	-0.958957	-0.668148	-0.461634	-0.305864	-0.179948	-0.0692817	0.0342064	0.139456	0.242363	0.32453	0.386593	0.448885	0.50185	0.554637	0.606904	0.662379	0.731018	0.80081	0.877216	0.945298	1.00704	1.05896	1.10077	1.14285	1.17936	1.21276	1.24535	1.27646	1.30478	1.32697	1.34786	1.37376	1.39333	1.40783	1.42195	1.43882	1.45236
7.55	437.132		-7.62126	-6.06644	-5.15983	-4.55191	-4.04929	-3.52317	-2.94643	-2.35265	-1.80595	-1.35137	-0.989916	-0.700558	-0.502483	-0.351791	-0.227745	-0.120482	-0.015977	0.0879082	0.189875	0.268407	0.328231	0.392248	0.448086	0.501203	0.550542	0.606731	0.673089	0.745915	0.822551	0.892967	0.95409	1.00589	1.04788	1.09064	1.12904	1.16599	1.19846	1.23049	1.25723	1.28366	1.30514	1.32979	1.35156	1.36712	1.38086	1.40031	1.41647
7.65	437.397		-7.52138	-6.00804	-5.12661	-4.53163	-4.04123	-3.52584	-2.95909	-2.37755	-1.84172	-1.40071	-1.04651	-0.759407	-0.565602	-0.413665	-0.28927	-0.185569	-0.0798326	0.0247003	0.123989	0.199359	0.261992	0.326634	0.383689	0.435562	0.483906	0.540934	0.607824	0.679765	0.75541	0.828257	0.886194	0.938477	0.979853	1.02297	1.06207	1.0977	1.13046	1.16143	1.18727	1.21394	1.23619	1.2592	1.28159	1.29665	1.31007	1.33023	1.34679
7.75	437.662		-7.5858	-6.08895	-5.21565	-4.62785	-4.12827	-3.60922	-3.02407	-2.43742	-1.89449	-1.45957	-1.10129	-0.817837	-0.617681	-0.457169	-0.336873	-0.232098	-0.120011	-0.0161596	0.0860343	0.161232	0.233	0.294513	0.351841	0.404112	0.455668	0.514172	0.586815	0.659139	0.728175	0.801857	0.857346	0.910242	0.953751	0.9973	1.03846	1.06884	1.10476	1.13168	1.16191	1.183	1.20126	1.22379	1.24447	1.26317	1.2732	1.29121	1.31057
7.85	437.927		-7.72181	-6.1688	-5.2655	-4.66878	-4.16385	-3.63684	-3.04622	-2.44792	-1.89478	-1.44907	-1.0806	-0.798467	-0.593516	-0.435512	-0.317731	-0.207837	-0.0969068	0.00421469	0.106403	0.184826	0.25078	0.308534	0.36405	0.414493	0.46288	0.521935	0.591465	0.662601	0.732762	0.797637	0.858157	0.910798	0.953028	0.993808	1.0315	1.05877	1.09349	1.12031	1.14885	1.17109	1.18899	1.21453	1.23324	1.24875	1.26079	1.27686	1.29143
7.95	438.192		-7.70913	-6.16958	-5.27548	-4.67501	-4.15795	-3.62832	-3.03632	-2.42605	-1.86741	-1.41572	-1.04555	-0.768876	-0.556481	-0.39343	-0.274293	-0.165244	-0.0548056	0.0460879	0.147144	0.22693	0.295078	0.35284	0.404333	0.454298	0.504434	0.563446	0.635952	0.704133	0.770568	0.834423	0.893857	0.946296	0.987931	1.02716	1.06363	1.08551	1.11895	1.14288	1.17213	1.18837	1.20592	1.23168	1.24666	1.25935	1.27112	1.28358	1.29434
8.05	438.457		-7.78495	-6.20899	-5.29483	-4.68183	-4.16442	-3.63199	-3.05049	-2.43526	-1.87496	-1.41107	-1.03925	-0.761092	-0.548863	-0.393631	-0.271576	-0.161373	-0.0554649	0.0451829	0.145129	0.227359	0.285452	0.345229	0.395506	0.44594	0.493178	0.551278	0.618935	0.687919	0.758899	0.819487	0.883184	0.934775	0.97477	1.01308	1.047	1.07231	1.10205	1.12908	1.15497	1.1752	1.19523	1.22203	1.23683	1.24598	1.26102	1.27387	1.28093
8.15	438.722		-8.00328	-6.38326	-5.4431	-4.81597	-4.28716	-3.74173	-3.14395	-2.51712	-1.94487	-1.47447	-1.09424	-0.807248	-0.593306	-0.436053	-0.312884	-0.200403	-0.0917721	0.01013	0.113221	0.195664	0.254686	0.315539	0.367804	0.419125	0.466276	0.525361	0.592604	0.665132	0.738181	0.801497	0.866035	0.918556	0.959846	0.999325	1.03501	1.06335	1.09415	1.12201	1.14782	1.17007	1.19006	1.21676	1.23298	1.24338	1.25758	1.27207	1.28172
8.25	438.987		-7.88488	-6.28127	-5.35142	-4.73809	-4.22677	-3.69136	-3.10318	-2.49099	-1.92741	-1.4701	-1.09569	-0.809304	-0.60161	-0.449178	-0.328473	-0.216805	-0.107211	-0.00719484	0.0953271	0.175811	0.231926	0.292129	0.346557	0.397386	0.440614	0.50057	0.564175	0.638655	0.711887	0.77402	0.838494	0.890791	0.931623	0.970012	1.00597	1.0358	1.0665	1.09412	1.11805	1.14364	1.16289	1.18803	1.20533	1.21625	1.22999	1.24565	1.25614
8.35	439.252		-7.90441	-6.33256	-5.41915	-4.81045	-4.29231	-3.75667	-3.1555	-2.54443	-1.9803	-1.52842	-1.15397	-0.869262	-0.66012	-0.499522	-0.37965	-0.270051	-0.15837	-0.0562806	0.0459777	0.124232	0.191162	0.249228	0.303641	0.353603	0.402263	0.460496	0.530355	0.601221	0.669742	0.736771	0.794413	0.846141	0.886927	0.927237	0.964564	0.99029	1.02299	1.04742	1.07507	1.09393	1.11051	1.13264	1.14915	1.16327	1.17302	1.1873	1.20101
8.45	439.517		-7.87942	-6.31204	-5.40098	-4.79621	-4.28143	-3.74883	-3.15114	-2.54383	-1.98314	-1.53175	-1.15893	-0.878151	-0.6695	-0.510987	-0.39311	-0.283492	-0.173076	-0.07215	0.0292513	0.107558	0.173161	0.229682	0.283506	0.332943	0.381792	0.438936	0.508875	0.578389	0.646033	0.711001	0.768992	0.819753	0.859795	0.900033	0.936383	0.961109	0.993179	1.01767	1.04562	1.06403	1.08008	1.10261	1.11858	1.1327	1.14252	1.15617	1.16933
8.55	439.782		-8.02925	-6.43417	-5.50936	-4.88932	-4.36039	-3.81697	-3.21126	-2.58617	-2.01311	-1.55145	-1.17117	-0.886179	-0.671545	-0.508581	-0.386748	-0.276292	-0.164752	-0.0623077	0.0393109	0.118805	0.184818	0.243355	0.295992	0.345225	0.393607	0.45224	0.522684	0.592445	0.660846	0.726711	0.785237	0.837077	0.876892	0.916354	0.952469	0.975664	1.00679	1.03036	1.05695	1.0742	1.09156	1.11432	1.12886	1.13979	1.15015	1.16278	1.17319
8.65	440.048		-8.07073	-6.47248	-5.54798	-4.9236	-4.3878	-3.84118	-3.2341	-2.59879	-2.01871	-1.55501	-1.17125	-0.886186	-0.666395	-0.500159	-0.375968	-0.265215	-0.151809	-0.0492115	0.052469	0.133253	0.199307	0.259022	0.310185	0.359477	0.406215	0.467155	0.537281	0.607815	0.675162	0.740134	0.799129	0.852107	0.892121	0.929634	0.965338	0.985953	1.01642	1.03802	1.06348	1.07923	1.09691	1.1195	1.13203	1.14028	1.1513	1.16223	1.16963
8.75	440.313		-8.20406	-6.5787	-5.63673	-4.99719	-4.45214	-3.89856	-3.28999	-2.64912	-2.06746	-1.58996	-1.20427	-0.917149	-0.697767	-0.53445	-0.408285	-0.297739	-0.189092	-0.0849618	0.0160619	0.0973689	0.160877	0.221659	0.271813	0.321354	0.371001	0.428263	0.498836	0.567678	0.637859	0.7047	0.763924	0.81526	0.854066	0.893935	0.928759	0.952584	0.981117	1.00575	1.03131	1.04734	1.06655	1.08961	1.10283	1.11087	1.12245	1.13424	1.14217
8.85	440.578		-8.21984	-6.54222	-5.56877	-4.93479	-4.40722	-3.85759	-3.2579	-2.63417	-2.06595	-1.58823	-1.20427	-0.920786	-0.711984	-0.563948	-0.448389	-0.333875	-0.231369	-0.133708	-0.0330734	0.0474122	0.0992571	0.154262	0.205812	0.253097	0.299121	0.35292	0.416813	0.486059	0.561302	0.61901	0.685899	0.734805	0.772727	0.81355	0.846063	0.875592	0.903956	0.934734	0.958826	0.984306	1.00423	1.03354	1.05043	1.05983	1.07395	1.08949	1.09942
8.95	440.843		-8.01985	-6.43717	-5.51984	-4.89945	-4.37859	-3.84264	-3.25661	-2.63775	-2.07209	-1.61271	-1.23911	-0.954397	-0.743049	-0.587601	-0.461718	-0.354138	-0.244765	-0.141869	-0.0418715	0.0377229	0.0958802	0.15871	0.211287	0.262073	0.306899	0.365699	0.431364	0.50426	0.575104	0.64208	0.701411	0.752759	0.791643	0.830643	0.866135	0.893789	0.921242	0.946628	0.969702	0.990683	1.01019	1.03077	1.04549	1.0541	1.06667	1.08034	1.08922
9.05	441.108		-7.84571	-6.29164	-5.39319	-4.78949	-4.2888	-3.76789	-3.2025	-2.59843	-2.04474	-1.59711	-1.23124	-0.95322	-0.745819	-0.596499	-0.472329	-0.366044	-0.257553	-0.157233	-0.0601992	0.0188889	0.0712969	0.133226	0.185677	0.23533	0.275214	0.335116	0.396712	0.469366	0.539707	0.601743	0.662271	0.713184	0.750448	0.786826	0.820304	0.846414	0.871983	0.896706	0.916957	0.940283	0.95998	0.980005	0.993837	0.999974	1.01421	1.0272	1.03269
9.15	441.373		-7.97647	-6.40107	-5.48948	-4.88359	-4.37011	-3.8404	-3.25522	-2.64297	-2.08264	-1.63041	-1.25712	-0.983328	-0.771465	-0.616852	-0.499164	-0.390307	-0.281086	-0.18292	-0.0849933	-0.00631904	0.0519234	0.10803	0.159011	0.206389	0.250122	0.308103	0.374375	0.443337	0.509786	0.569322	0.62924	0.679158	0.716522	0.753862	0.786988	0.808	0.835638	0.858584	0.882348	0.901058	0.91812	0.940708	0.953199	0.961118	0.972899	0.9841	0.990981
9.25	441.638		-8.02611	-6.43531	-5.51381	-4.90122	-4.38382	-3.85129	-3.26702	-2.65273	-2.09275	-1.63201	-1.25841	-0.986072	-0.774386	-0.623028	-0.505897	-0.396882	-0.291308	-0.193547	-0.0962466	-0.0170913	0.0382742	0.0939667	0.14371	0.190949	0.236252	0.29143	0.357778	0.42513	0.492466	0.551324	0.612062	0.660323	0.696577	0.7349	0.766898	0.789149	0.815163	0.839773	0.86371	0.882199	0.89964	0.923019	0.935327	0.942957	0.954963	0.966078	0.972708
9.35	441.903		-8.27911	-6.63405	-5.67901	-5.04898	-4.51498	-3.9657	-3.35831	-2.73055	-2.15648	-1.68412	-1.30027	-1.01983	-0.805867	-0.652617	-0.536214	-0.424078	-0.317282	-0.218566	-0.117488	-0.0378774	0.0194304	0.0744405	0.125597	0.173618	0.221458	0.275292	0.342842	0.412098	0.480728	0.542245	0.60327	0.651166	0.68839	0.728847	0.762354	0.787567	0.814764	0.840439	0.866009	0.884652	0.900778	0.92419	0.93773	0.948229	0.958072	0.970366	0.980873
9.45	442.168		-8.21567	-6.57231	-5.6194	-4.99471	-4.47486	-3.93213	-3.33627	-2.71796	-2.14948	-1.68406	-1.30459	-1.02149	-0.813008	-0.665763	-0.548618	-0.437193	-0.330259	-0.232167	-0.131537	-0.0528819	-0.00111759	0.0556711	0.108976	0.157367	0.20064	0.255676	0.31837	0.390773	0.461935	0.523174	0.585386	0.633416	0.6701	0.709584	0.743223	0.772036	0.798001	0.824777	0.847212	0.870804	0.887756	0.909675	0.924601	0.934287	0.944984	0.959041	0.969401
9.55	442.433		-8.14633	-6.54124	-5.61263	-4.99351	-4.47409	-3.93615	-3.34194	-2.72348	-2.15511	-1.69879	-1.32116	-1.03797	-0.827972	-0.673957	-0.553072	-0.444609	-0.335004	-0.234765	-0.136087	-0.0588965	-0.00129968	0.0567995	0.109573	0.157007	0.199819	0.25689	0.321059	0.391978	0.460658	0.525	0.582302	0.631638	0.667835	0.705891	0.739927	0.764523	0.790751	0.813724	0.835379	0.855244	0.872092	0.890611	0.903972	0.911874	0.921485	0.933955	0.942629
9.65	442.698		-7.88821	-6.33828	-5.44194	-4.84415	-4.33705	-3.8153	-3.23567	-2.63482	-2.08562	-1.64081	-1.27379	-1.00533	-0.7996	-0.64677	-0.532614	-0.427364	-0.322617	-0.226268	-0.132546	-0.0582145	0.0014533	0.0543575	0.10358	0.147272	0.191813	0.245414	0.311588	0.375135	0.43936	0.499582	0.554264	0.601358	0.635515	0.672991	0.704706	0.72356	0.749665	0.771026	0.793982	0.80953	0.825537	0.845767	0.857482	0.864656	0.873604	0.88406	0.891329
9.75	442.963		-7.91477	-6.37004	-5.47721	-4.87646	-4.36388	-3.84128	-3.26359	-2.65813	-2.10898	-1.66103	-1.29381	-1.02797	-0.819522	-0.664652	-0.54935	-0.444918	-0.340961	-0.244243	-0.151623	-0.0768755	-0.0164266	0.0370545	0.0845351	0.127916	0.173478	0.227083	0.294739	0.356921	0.420595	0.480768	0.535534	0.582882	0.616991	0.654629	0.68582	0.702965	0.728594	0.749849	0.773004	0.787038	0.80421	0.825671	0.836434	0.842008	0.851989	0.861658	0.867362
9.85	443.228		-7.93395	-6.36659	-5.46109	-4.85807	-4.3494	-3.82593	-3.25094	-2.64755	-2.10028	-1.64988	-1.28277	-1.01604	-0.810821	-0.66097	-0.547702	-0.442416	-0.340576	-0.245641	-0.153224	-0.0790474	-0.0233438	0.0295746	0.0774867	0.120185	0.163916	0.216455	0.281356	0.34417	0.409998	0.468352	0.525387	0.571869	0.605227	0.642906	0.673524	0.693172	0.717857	0.740952	0.762568	0.7798	0.797607	0.820325	0.832061	0.837015	0.847472	0.858369	0.864162
9.95	443.494		-7.96954	-6.40039	-5.49232	-4.88944	-4.38392	-3.86028	-3.28259	-2.68398	-2.13749	-1.68917	-1.32356	-1.05365	-0.851847	-0.704353	-0.591458	-0.486853	-0.384534	-0.289017	-0.195637	-0.122917	-0.0674012	-0.0139835	0.0360846	0.079539	0.123685	0.17493	0.239425	0.303843	0.369993	0.431476	0.486803	0.532268	0.565327	0.604411	0.63627	0.659017	0.683394	0.707025	0.72875	0.747017	0.763697	0.783833	0.796818	0.804097	0.812557	0.824742	0.833668
10.05	443.759		-8.07055	-6.49164	-5.57872	-4.97173	-4.46531	-3.93903	-3.35827	-2.75649	-2.20549	-1.75836	-1.38982	-1.11497	-0.912695	-0.763822	-0.648055	-0.543341	-0.438457	-0.341098	-0.24726	-0.174633	-0.118664	-0.0636347	-0.0118931	0.0319352	0.0744776	0.127538	0.191008	0.257506	0.324895	0.388308	0.442956	0.489508	0.522701	0.561734	0.594237	0.617757	0.642112	0.665392	0.68583	0.705583	0.722693	0.741047	0.754518	0.761357	0.769947	0.782808	0.791834
10.15	444.024		-8.10608	-6.53737	-5.6253	-5.01864	-4.50525	-3.97672	-3.38428	-2.78833	-2.2426	-1.79203	-1.42572	-1.15462	-0.955	-0.80498	-0.694107	-0.59075	-0.489304	-0.391715	-0.297808	-0.227618	-0.165118	-0.113698	-0.0623487	-0.0191686	0.0316617	0.0783131	0.148062	0.209779	0.274456	0.341851	0.392116	0.435528	0.468228	0.51189	0.545307	0.569182	0.594795	0.619049	0.644644	0.659609	0.674385	0.692554	0.707015	0.719242	0.723934	0.737142	0.752112
10.25	444.289		-8.12625	-6.52968	-5.60009	-4.9945	-4.49439	-3.96808	-3.38414	-2.79833	-2.25843	-1.80721	-1.44356	-1.16996	-0.97671	-0.837367	-0.728818	-0.623664	-0.523624	-0.427707	-0.332354	-0.261834	-0.208277	-0.156195	-0.101665	-0.056976	-0.00916579	0.0370131	0.10206	0.168097	0.237265	0.302547	0.357912	0.400566	0.433533	0.478358	0.511986	0.54293	0.567694	0.596582	0.620648	0.643582	0.659297	0.679065	0.696641	0.710481	0.717006	0.733597	0.75068
10.35	444.554		-8.00787	-6.43746	-5.52369	-4.92958	-4.43943	-3.91929	-3.33707	-2.75844	-2.22011	-1.78021	-1.42015	-1.14559	-0.954156	-0.814056	-0.705764	-0.601532	-0.497824	-0.402082	-0.305961	-0.23667	-0.18154	-0.128965	-0.0724017	-0.0271337	0.0186771	0.0668322	0.131264	0.199393	0.26663	0.333236	0.386723	0.429905	0.463208	0.506808	0.541838	0.572315	0.597756	0.624373	0.648031	0.670902	0.684855	0.701651	0.719172	0.734144	0.738832	0.755264	0.773264
10.45	444.819		-7.85675	-6.32194	-5.43202	-4.84288	-4.36191	-3.84956	-3.28069	-2.70765	-2.1777	-1.74379	-1.39136	-1.11671	-0.929145	-0.787552	-0.675793	-0.576194	-0.473719	-0.376652	-0.284613	-0.218717	-0.162601	-0.107012	-0.0505197	-0.00702383	0.0374859	0.0858581	0.150463	0.21624	0.283995	0.35424	0.404529	0.447955	0.47927	0.522547	0.557757	0.587148	0.611082	0.636832	0.6577	0.680294	0.696767	0.711865	0.729373	0.740726	0.745317	0.762064	0.777907
10.55	445.084		-7.95798	-6.43223	-5.5498	-4.95307	-4.45589	-3.93588	-3.35317	-2.76378	-2.2216	-1.78615	-1.42674	-1.14922	-0.953659	-0.799444	-0.682781	-0.584036	-0.477285	-0.376743	-0.285103	-0.219168	-0.153688	-0.0969996	-0.0418119	0.000784738	0.0472225	0.0981602	0.167303	0.231052	0.295988	0.369943	0.415851	0.461416	0.493038	0.53555	0.571453	0.594664	0.619828	0.641265	0.662835	0.679445	0.69585	0.70904	0.724194	0.733529	0.736854	0.75114	0.76498
10.65	445.349		-8.08104	-6.52879	-5.62884	-5.02081	-4.50763	-3.97705	-3.37861	-2.78048	-2.2332	-1.78511	-1.42029	-1.14412	-0.946392	-0.789736	-0.676308	-0.57636	-0.473172	-0.37302	-0.281158	-0.215488	-0.146388	-0.0931033	-0.040078	0.00106512	0.0532202	0.0995441	0.172849	0.232007	0.295795	0.370158	0.414792	0.458274	0.489156	0.533974	0.569263	0.59117	0.616794	0.638784	0.663426	0.675806	0.691085	0.706075	0.720781	0.731731	0.732963	0.746447	0.762141
10.75	445.614		-8.0045	-6.44823	-5.54576	-4.94712	-4.44714	-3.92333	-3.33557	-2.74831	-2.20914	-1.76708	-1.40653	-1.13332	-0.940064	-0.791215	-0.682098	-0.581059	-0.478583	-0.382043	-0.289563	-0.223861	-0.161475	-0.109183	-0.0551693	-0.0136389	0.0348535	0.0817023	0.150781	0.212961	0.278002	0.348076	0.396979	0.440098	0.471574	0.515643	0.550664	0.575626	0.601037	0.625051	0.648479	0.665926	0.681295	0.698475	0.714442	0.725914	0.728686	0.743685	0.759903
10.85	445.879		-7.98537	-6.43742	-5.54124	-4.93969	-4.43573	-3.91084	-3.32099	-2.72973	-2.18814	-1.74528	-1.38424	-1.11001	-0.915936	-0.763648	-0.652428	-0.552948	-0.451125	-0.353484	-0.262616	-0.198011	-0.132914	-0.0802803	-0.0274623	0.0127544	0.0618458	0.10806	0.178083	0.237714	0.301784	0.373806	0.419438	0.462299	0.492388	0.535759	0.570375	0.593007	0.617672	0.639682	0.662366	0.676673	0.691967	0.707075	0.721786	0.73154	0.73292	0.746661	0.761479
10.95	446.144		-7.89593	-6.37373	-5.49671	-4.89825	-4.39384	-3.87487	-3.29618	-2.70066	-2.16057	-1.71972	-1.35946	-1.09141	-0.89311	-0.736918	-0.622708	-0.525037	-0.424457	-0.326841	-0.240391	-0.1751	-0.109526	-0.0570465	-0.0082472	0.0294702	0.0764836	0.124314	0.194072	0.249311	0.31155	0.380089	0.424452	0.468158	0.496371	0.536313	0.567955	0.583521	0.606444	0.625269	0.645667	0.65625	0.673044	0.688174	0.699321	0.703131	0.706546	0.716894	0.724685
11.05	446.409		-7.97165	-6.45323	-5.57777	-4.97832	-4.45729	-3.934	-3.34737	-2.73686	-2.18549	-1.73899	-1.3719	-1.11289	-0.901578	-0.740281	-0.627156	-0.526775	-0.423586	-0.327392	-0.239032	-0.168661	-0.101156	-0.0512137	-0.00673723	0.0323393	0.081112	0.130648	0.203491	0.258149	0.314361	0.377314	0.423265	0.467342	0.496996	0.534445	0.564365	0.572872	0.595812	0.61094	0.634434	0.638309	0.652241	0.668585	0.674759	0.678145	0.682133	0.687338	0.691489
11.15	446.674		-8.04007	-6.45679	-5.54346	-4.93891	-4.43102	-3.90825	-3.34271	-2.73609	-2.18932	-1.73218	-1.36642	-1.10933	-0.901411	-0.76013	-0.650854	-0.545728	-0.446573	-0.356143	-0.265419	-0.190765	-0.145046	-0.0935339	-0.0480704	-0.00602262	0.0351297	0.0853074	0.148022	0.210798	0.273918	0.326912	0.386868	0.429914	0.460277	0.496783	0.524681	0.542958	0.56209	0.584889	0.604335	0.621236	0.637975	0.660689	0.668919	0.67054	0.680871	0.689243	0.691338
11.25	446.94		-8.13841	-6.53378	-5.60632	-5.00881	-4.50531	-3.97963	-3.39956	-2.79535	-2.23965	-1.79282	-1.42194	-1.15981	-0.951768	-0.812356	-0.707373	-0.598203	-0.491218	-0.402802	-0.305944	-0.230447	-0.185331	-0.135619	-0.0856846	-0.0410917	-0.00352941	0.0500357	0.109712	0.180547	0.241881	0.293733	0.355294	0.399158	0.432247	0.467659	0.498133	0.51908	0.540583	0.561746	0.582032	0.602048	0.614107	0.634288	0.643475	0.65024	0.657955	0.667207	0.673918
11.35	447.205		-8.21238	-6.6236	-5.70657	-5.10908	-4.6057	-4.08102	-3.49954	-2.89545	-2.33982	-1.89856	-1.5277	-1.26283	-1.05507	-0.910898	-0.802469	-0.69575	-0.586271	-0.494879	-0.399753	-0.326389	-0.276561	-0.225377	-0.174107	-0.13045	-0.0927975	-0.0381174	0.0231411	0.0932887	0.15431	0.210554	0.268013	0.312822	0.345209	0.381433	0.412722	0.432006	0.453622	0.47325	0.492708	0.511743	0.524547	0.541895	0.551241	0.557159	0.564112	0.573639	0.580562
11.45	447.47		-8.38482	-6.78332	-5.85731	-5.24794	-4.73229	-4.20018	-3.60777	-3.00048	-2.44709	-1.99553	-1.62235	-1.35783	-1.1517	-1.00352	-0.895791	-0.791049	-0.686546	-0.592711	-0.500889	-0.430707	-0.374328	-0.325502	-0.275373	-0.23497	-0.190145	-0.141398	-0.0741748	-0.01167	0.0498788	0.110597	0.163391	0.206037	0.236038	0.276972	0.307642	0.325456	0.347092	0.368288	0.390031	0.405261	0.419282	0.437456	0.447754	0.454266	0.45944	0.469625	0.478896
11.55	447.735		-8.36529	-6.77354	-5.85064	-5.23731	-4.72406	-4.19441	-3.6113	-3.01071	-2.46594	-2.00944	-1.64291	-1.37794	-1.17653	-1.03305	-0.923222	-0.821339	-0.721318	-0.625712	-0.535094	-0.466012	-0.411956	-0.360277	-0.309764	-0.268143	-0.220399	-0.175168	-0.107194	-0.0453533	0.0187478	0.0838184	0.135814	0.176834	0.206063	0.250191	0.281349	0.304252	0.324183	0.349007	0.371036	0.387729	0.403717	0.421489	0.433703	0.441259	0.446849	0.45912	0.470591
11.65	448		-8.24258	-6.66786	-5.75759	-5.15821	-4.65474	-4.13332	-3.55799	-2.95989	-2.41346	-1.96955	-1.60305	-1.34148	-1.13702	-0.994086	-0.884985	-0.781374	-0.676708	-0.583761	-0.492175	-0.420758	-0.369761	-0.318857	-0.268694	-0.22649	-0.185221	-0.134675	-0.0711526	-0.00566739	0.0559949	0.11484	0.169241	0.212187	0.24252	0.281504	0.311729	0.331195	0.351358	0.372668	0.392689	0.410217	0.424487	0.441453	0.451322	0.457037	0.464025	0.474064	0.481647
11.75	448.265		-8.11869	-6.57056	-5.67738	-5.08472	-4.5811	-4.06496	-3.49593	-2.89965	-2.36057	-1.91836	-1.5563	-1.30401	-1.09918	-0.954596	-0.848832	-0.747539	-0.64628	-0.555976	-0.467944	-0.398399	-0.345796	-0.29741	-0.251039	-0.211808	-0.169225	-0.120835	-0.0551505	0.00488442	0.0631568	0.119783	0.172598	0.214164	0.24279	0.280962	0.309557	0.323926	0.343188	0.362689	0.382946	0.396094	0.410497	0.429198	0.436784	0.439889	0.446249	0.454063	0.459092
11.85	448.53		-8.17519	-6.61984	-5.72122	-5.12585	-4.6246	-4.10916	-3.54576	-2.95375	-2.42047	-1.97416	-1.61529	-1.36474	-1.16306	-1.02372	-0.919089	-0.818932	-0.720869	-0.631005	-0.544071	-0.475572	-0.426657	-0.377923	-0.331305	-0.292102	-0.248519	-0.202969	-0.137465	-0.0778932	-0.0182544	0.0391444	0.092652	0.132403	0.159871	0.200193	0.228451	0.24573	0.263151	0.285285	0.305271	0.32024	0.335617	0.35488	0.363426	0.366764	0.373389	0.382479	0.388666
11.95	448.795		-8.36182	-6.77823	-5.86178	-5.25599	-4.74947	-4.22572	-3.65424	-3.05783	-2.52034	-2.06929	-1.70743	-1.44981	-1.24922	-1.1103	-1.00439	-0.903799	-0.80398	-0.712364	-0.623167	-0.555462	-0.506646	-0.455418	-0.405892	-0.36517	-0.320792	-0.275086	-0.209179	-0.145838	-0.0834176	-0.0215118	0.0329565	0.0732072	0.101906	0.145197	0.175819	0.198129	0.216104	0.240883	0.261032	0.279591	0.296129	0.315675	0.326827	0.332044	0.338481	0.350518	0.360484
12.05	449.06		-8.41919	-6.83459	-5.91643	-5.30938	-4.80494	-4.28056	-3.70677	-3.11227	-2.57268	-2.12419	-1.7619	-1.49892	-1.29958	-1.16088	-1.05231	-0.951836	-0.849518	-0.75562	-0.664912	-0.597176	-0.547795	-0.494545	-0.442353	-0.399919	-0.355937	-0.30914	-0.243862	-0.177518	-0.113821	-0.048634	0.00481252	0.0457327	0.0751418	0.119317	0.151381	0.176542	0.194902	0.220133	0.240152	0.260553	0.276816	0.293804	0.306329	0.313399	0.319407	0.332808	0.344933
12.15	449.325		-8.37046	-6.80036	-5.89146	-5.29001	-4.7858	-4.26388	-3.68654	-3.09301	-2.55246	-2.10951	-1.74588	-1.48441	-1.28389	-1.14119	-1.03309	-0.932551	-0.829098	-0.735072	-0.645239	-0.577703	-0.52418	-0.473217	-0.421819	-0.380825	-0.336757	-0.289389	-0.223295	-0.15937	-0.0978822	-0.0338191	0.0170042	0.0582998	0.0872898	0.129982	0.161302	0.182284	0.201693	0.224122	0.244631	0.261898	0.276683	0.29232	0.303559	0.31048	0.315476	0.327181	0.338261
12.25	449.59		-8.24396	-6.69874	-5.80653	-5.20971	-4.70972	-4.19448	-3.62943	-3.03785	-2.50278	-2.06297	-1.70345	-1.4457	-1.24504	-1.10168	-0.991701	-0.893145	-0.791213	-0.697397	-0.610343	-0.542955	-0.490229	-0.438229	-0.388863	-0.348911	-0.306328	-0.258068	-0.192669	-0.130687	-0.0694339	-0.00666901	0.0439212	0.0857801	0.113977	0.154988	0.185071	0.203635	0.222041	0.243615	0.2625	0.278939	0.295442	0.311606	0.321622	0.325187	0.331859	0.342512	0.35001
12.35	449.855		-8.16433	-6.6311	-5.74357	-5.14811	-4.65392	-4.14202	-3.5836	-3.00168	-2.4763	-2.03587	-1.68415	-1.4263	-1.23212	-1.0936	-0.984732	-0.888796	-0.790444	-0.696771	-0.610166	-0.545267	-0.494251	-0.440667	-0.390324	-0.349707	-0.304859	-0.260093	-0.194134	-0.132245	-0.0696257	-0.00286728	0.0469089	0.0868736	0.114581	0.158436	0.18984	0.213438	0.230998	0.25546	0.274832	0.292853	0.310175	0.326206	0.33841	0.343929	0.349475	0.362448	0.373463
12.45	450.121		-8.20191	-6.63629	-5.72808	-5.13455	-4.64883	-4.13549	-3.57084	-2.99701	-2.47094	-2.03094	-1.67785	-1.41698	-1.22829	-1.09749	-0.993796	-0.895063	-0.797303	-0.705934	-0.617112	-0.55278	-0.506273	-0.455825	-0.402573	-0.361821	-0.318309	-0.275897	-0.213188	-0.149401	-0.0856736	-0.0209105	0.0300278	0.0677549	0.0946214	0.138919	0.170314	0.19792	0.21526	0.241069	0.260382	0.281683	0.296008	0.310515	0.324363	0.333463	0.336648	0.35104	0.365513
12.55	450.386		-8.26092	-6.6946	-5.78931	-5.1885	-4.70046	-4.18572	-3.62516	-3.04497	-2.51709	-2.07503	-1.72067	-1.45668	-1.26702	-1.13291	-1.0239	-0.927141	-0.829506	-0.735605	-0.649739	-0.586386	-0.53923	-0.486076	-0.433268	-0.394047	-0.352052	-0.308324	-0.245885	-0.183615	-0.118019	-0.0510978	-0.00172269	0.0371652	0.0625193	0.106342	0.137071	0.163026	0.178941	0.204181	0.220606	0.242031	0.259236	0.272847	0.286209	0.290948	0.295458	0.30977	0.320941
12.65	450.651		-8.4467	-6.85514	-5.93661	-5.32851	-4.82062	-4.29414	-3.70945	-3.11267	-2.57157	-2.1243	-1.75695	-1.49497	-1.29697	-1.15183	-1.04564	-0.945845	-0.846284	-0.752592	-0.666983	-0.603016	-0.546724	-0.499477	-0.449474	-0.4138	-0.368765	-0.324989	-0.257914	-0.201101	-0.139278	-0.0753925	-0.028252	0.0112939	0.0364575	0.0794551	0.108685	0.12572	0.144184	0.165464	0.184432	0.199122	0.214307	0.229692	0.240344	0.244349	0.247299	0.258335	0.267872
12.75	450.916		-8.40024	-6.85373	-5.9589	-5.35031	-4.8307	-4.3053	-3.72311	-3.12119	-2.58146	-2.13018	-1.76783	-1.51253	-1.30872	-1.15899	-1.05028	-0.954061	-0.855008	-0.759697	-0.674181	-0.609463	-0.548767	-0.498834	-0.451855	-0.413914	-0.363192	-0.320826	-0.247631	-0.192269	-0.134897	-0.0666256	-0.0221959	0.016687	0.0427236	0.0873641	0.117643	0.132785	0.15037	0.170482	0.192793	0.200978	0.215992	0.23073	0.239082	0.243767	0.245871	0.254698	0.264474
12.85	451.181		-8.30863	-6.73201	-5.82162	-5.22274	-4.72445	-4.20725	-3.64562	-3.05407	-2.52083	-2.0741	-1.71514	-1.463	-1.26354	-1.12912	-1.02548	-0.925539	-0.82713	-0.738345	-0.65133	-0.58417	-0.540146	-0.49058	-0.442355	-0.403173	-0.362172	-0.31693	-0.254003	-0.191598	-0.130733	-0.0728689	-0.0181247	0.020712	0.0472945	0.0883096	0.116873	0.137103	0.152547	0.17588	0.193712	0.212184	0.227895	0.246384	0.255583	0.258286	0.264634	0.275071	0.282062
12.95	451.446		-8.23846	-6.68428	-5.78601	-5.19507	-4.70383	-4.19084	-3.62904	-3.04617	-2.51777	-2.07931	-1.72552	-1.47256	-1.27731	-1.14323	-1.04113	-0.943299	-0.843487	-0.754844	-0.667447	-0.603185	-0.556959	-0.507008	-0.456758	-0.417345	-0.375836	-0.331341	-0.267573	-0.204146	-0.144774	-0.0830776	-0.0312008	0.00689231	0.0334302	0.0755683	0.106121	0.127878	0.143758	0.166395	0.184697	0.202995	0.217367	0.233374	0.243581	0.248578	0.252137	0.263579	0.273909
13.05	451.711		-8.23803	-6.6995	-5.81224	-5.23055	-4.74563	-4.23838	-3.67889	-3.09798	-2.56735	-2.13926	-1.78336	-1.53163	-1.33341	-1.19664	-1.093	-0.994294	-0.88979	-0.800487	-0.71346	-0.647735	-0.600194	-0.551158	-0.500184	-0.460944	-0.42298	-0.374388	-0.312101	-0.24761	-0.18996	-0.131246	-0.0800193	-0.0400584	-0.013306	0.0260237	0.0556411	0.0730747	0.0895457	0.109043	0.126323	0.144265	0.157469	0.171339	0.179964	0.183885	0.188454	0.198151	0.205702
13.15	451.976		-8.38392	-6.86841	-5.99407	-5.39968	-4.88581	-4.36756	-3.79145	-3.18861	-2.64646	-2.20909	-1.84744	-1.59756	-1.38738	-1.23496	-1.12619	-1.02988	-0.922875	-0.829155	-0.7424	-0.676095	-0.615744	-0.564901	-0.517541	-0.478085	-0.432459	-0.383653	-0.311496	-0.251052	-0.198351	-0.133238	-0.0872683	-0.0459821	-0.0181072	0.0230927	0.0539998	0.0646088	0.0823036	0.0982692	0.119625	0.127532	0.141078	0.15472	0.160228	0.163353	0.166459	0.172915	0.179749
13.25	452.241		-8.63448	-7.00055	-6.05281	-5.44609	-4.92765	-4.39446	-3.79764	-3.19546	-2.64791	-2.19131	-1.81696	-1.56797	-1.36229	-1.22426	-1.13009	-1.02374	-0.924328	-0.837773	-0.747286	-0.678426	-0.628243	-0.588629	-0.541166	-0.503721	-0.456816	-0.415521	-0.34784	-0.289069	-0.232562	-0.179478	-0.125239	-0.0887457	-0.0619087	-0.0189946	0.00833508	0.0239163	0.0421872	0.0640527	0.0878573	0.100919	0.11073	0.130827	0.138725	0.147121	0.14969	0.157879	0.168851
13.35	452.506		-8.67734	-7.03695	-6.0889	-5.4788	-4.95629	-4.41804	-3.81507	-3.20161	-2.64271	-2.19088	-1.81208	-1.55593	-1.34649	-1.2033	-1.10555	-0.998835	-0.892957	-0.805827	-0.713104	-0.644313	-0.592973	-0.549931	-0.501123	-0.462783	-0.420505	-0.373723	-0.308143	-0.243977	-0.18782	-0.132611	-0.0781994	-0.0388291	-0.0103982	0.0298894	0.0593436	0.0745126	0.0934314	0.112352	0.133567	0.147682	0.157622	0.1759	0.183077	0.189319	0.191374	0.199406	0.209172
13.45	452.771		-8.52283	-6.91509	-5.98938	-5.38268	-4.876	-4.35078	-3.77657	-3.17342	-2.62838	-2.18052	-1.81235	-1.5573	-1.35387	-1.21599	-1.1122	-1.01069	-0.909345	-0.820657	-0.733826	-0.666991	-0.621832	-0.574115	-0.525974	-0.488846	-0.450361	-0.403778	-0.342016	-0.27964	-0.219969	-0.163284	-0.110012	-0.070904	-0.0456404	-0.00631635	0.0213193	0.0379185	0.0526316	0.0729065	0.0888559	0.105937	0.120312	0.136688	0.143977	0.144462	0.149404	0.158237	0.163342
13.55	453.036		-8.42942	-6.86949	-5.97417	-5.37948	-4.87974	-4.36501	-3.80378	-3.20623	-2.67062	-2.23511	-1.87293	-1.62352	-1.41972	-1.27744	-1.17209	-1.07419	-0.9709	-0.88182	-0.798356	-0.73334	-0.684881	-0.635909	-0.588663	-0.552948	-0.515992	-0.466574	-0.403502	-0.342349	-0.284581	-0.227353	-0.175777	-0.134844	-0.109458	-0.0709204	-0.0432163	-0.0308803	-0.015825	0.00258052	0.0174538	0.0336238	0.0501049	0.0670452	0.0734536	0.0709428	0.0776001	0.0858456	0.0884413
13.65	453.301		-8.3473	-6.82975	-5.95941	-5.36939	-4.86972	-4.36129	-3.8115	-3.21645	-2.69025	-2.25712	-1.90232	-1.65916	-1.45474	-1.30971	-1.20285	-1.10915	-1.00713	-0.91734	-0.836694	-0.773248	-0.722278	-0.67106	-0.62567	-0.590247	-0.551026	-0.501962	-0.435295	-0.376385	-0.320273	-0.260324	-0.210236	-0.169124	-0.143792	-0.103893	-0.0757521	-0.0652681	-0.0508523	-0.0323716	-0.0169141	-0.00294412	0.0158991	0.0341841	0.039966	0.0356591	0.0433404	0.0512632	0.0528678
13.75	453.567		-8.43019	-6.90358	-6.02347	-5.43298	-4.9222	-4.40729	-3.83784	-3.24011	-2.70686	-2.26945	-1.9098	-1.6694	-1.46155	-1.31478	-1.21306	-1.11684	-1.01424	-0.925341	-0.841404	-0.77673	-0.72101	-0.674581	-0.629683	-0.593359	-0.548632	-0.502921	-0.43211	-0.374705	-0.323092	-0.263527	-0.215523	-0.176632	-0.150657	-0.109328	-0.0808571	-0.0719385	-0.0559897	-0.0390257	-0.0184185	-0.00991927	0.00380587	0.0208451	0.025489	0.026825	0.0305226	0.0365465	0.0422106
13.85	453.832		-8.5101	-6.95252	-6.05647	-5.45585	-4.94221	-4.42202	-3.85506	-3.24911	-2.71097	-2.26636	-1.90351	-1.65959	-1.45064	-1.30628	-1.20241	-1.10509	-1.00311	-0.914491	-0.830419	-0.764707	-0.714301	-0.665686	-0.620957	-0.584444	-0.542702	-0.495723	-0.427955	-0.368413	-0.313751	-0.255455	-0.204056	-0.164527	-0.138771	-0.0983354	-0.0704038	-0.0594558	-0.0450532	-0.0266261	-0.00874429	0.00308266	0.0189252	0.0373942	0.0421584	0.0405135	0.0462156	0.0529279	0.0562818
13.95	454.097		-8.55743	-6.99429	-6.09165	-5.48122	-4.95769	-4.43289	-3.85859	-3.25213	-2.71433	-2.25978	-1.89664	-1.65204	-1.44505	-1.30101	-1.1968	-1.10073	-1.00449	-0.914009	-0.830993	-0.766106	-0.712924	-0.665701	-0.622601	-0.586735	-0.538887	-0.498076	-0.427469	-0.372996	-0.318177	-0.256253	-0.209189	-0.172582	-0.14871	-0.105564	-0.0784306	-0.066214	-0.0527484	-0.0332593	-0.0131314	-0.00551411	0.00938943	0.0259028	0.0308592	0.031399	0.0346133	0.0410853	0.0469202
14.05	454.362		-8.54701	-6.97413	-6.06555	-5.46147	-4.94648	-4.42468	-3.85397	-3.25435	-2.72049	-2.27154	-1.90961	-1.66545	-1.46142	-1.32195	-1.22123	-1.12361	-1.02625	-0.938241	-0.853799	-0.788916	-0.739555	-0.693206	-0.648487	-0.612147	-0.567214	-0.525098	-0.457503	-0.39962	-0.34367	-0.284552	-0.234028	-0.197022	-0.171926	-0.129061	-0.101439	-0.0866632	-0.0723577	-0.0513637	-0.031827	-0.0197143	-0.00488983	0.0135401	0.020001	0.0216758	0.0259634	0.0341032	0.0413023
14.15	454.627		-8.3236	-6.79323	-5.90859	-5.32106	-4.82321	-4.31525	-3.76004	-3.17944	-2.66198	-2.22507	-1.87488	-1.63556	-1.43916	-1.30443	-1.20657	-1.1122	-1.01698	-0.93077	-0.848192	-0.786202	-0.738179	-0.691941	-0.646602	-0.610667	-0.56625	-0.525656	-0.458959	-0.401651	-0.346375	-0.286524	-0.237257	-0.201442	-0.176882	-0.133509	-0.105374	-0.0888537	-0.0747945	-0.0530653	-0.0337843	-0.0203829	-0.00549258	0.0124656	0.020152	0.0229126	0.026608	0.0359773	0.0448832
14.25	454.892		-8.32209	-6.78176	-5.89467	-5.30761	-4.81284	-4.30506	-3.75104	-3.16704	-2.64528	-2.21188	-1.8584	-1.61661	-1.4191	-1.28329	-1.184	-1.08847	-0.991112	-0.905284	-0.823189	-0.760702	-0.714146	-0.667821	-0.622278	-0.587403	-0.547439	-0.503715	-0.440176	-0.381784	-0.325693	-0.268455	-0.21821	-0.180849	-0.156608	-0.116089	-0.0887906	-0.074207	-0.0602457	-0.0401855	-0.0236584	-0.0087666	0.00655127	0.0240917	0.0310025	0.0308888	0.0356342	0.0443974	0.0501726
14.35	455.157		-8.30233	-6.78365	-5.909	-5.32218	-4.8223	-4.31469	-3.75959	-3.17225	-2.64929	-2.21538	-1.86337	-1.62401	-1.42364	-1.28442	-1.18386	-1.09021	-0.992397	-0.905727	-0.824166	-0.762033	-0.712385	-0.665272	-0.620998	-0.585869	-0.543777	-0.500588	-0.434144	-0.377137	-0.323862	-0.264306	-0.216688	-0.179758	-0.155862	-0.11517	-0.0875205	-0.0752217	-0.0618954	-0.0436977	-0.0261607	-0.0152932	-0.000660011	0.0152992	0.0205563	0.0201784	0.0235131	0.0306483	0.0360067
14.45	455.422		-8.33862	-6.79903	-5.9116	-5.31936	-4.82405	-4.31704	-3.77008	-3.18671	-2.66786	-2.22607	-1.87591	-1.63728	-1.44058	-1.30957	-1.20935	-1.11569	-1.02302	-0.936928	-0.856988	-0.794663	-0.752127	-0.705146	-0.661054	-0.626232	-0.584465	-0.544736	-0.48079	-0.425068	-0.368985	-0.31103	-0.261862	-0.227348	-0.205825	-0.164258	-0.138565	-0.123078	-0.112833	-0.0917009	-0.0757043	-0.0623512	-0.0468639	-0.03098	-0.0251991	-0.0264227	-0.02224	-0.0143651	-0.00976531
14.55	455.687		-8.4122	-6.87512	-5.98776	-5.39958	-4.89935	-4.38983	-3.83228	-3.24588	-2.72169	-2.28313	-1.92976	-1.69341	-1.49241	-1.35828	-1.2609	-1.1657	-1.06869	-0.983459	-0.900858	-0.837687	-0.791764	-0.74666	-0.70203	-0.666142	-0.623279	-0.582274	-0.515984	-0.45841	-0.406079	-0.348726	-0.299694	-0.264873	-0.241707	-0.200068	-0.173239	-0.159904	-0.148067	-0.12893	-0.110381	-0.0992398	-0.08654	-0.0709384	-0.066181	-0.0647433	-0.0621528	-0.0554724	-0.0490519
14.65	455.952		-8.47937	-6.92872	-6.03449	-5.4457	-4.94755	-4.43808	-3.88522	-3.29691	-2.7718	-2.33282	-1.97782	-1.74221	-1.53949	-1.40759	-1.30997	-1.21337	-1.11498	-1.03049	-0.947466	-0.882702	-0.840805	-0.79501	-0.749981	-0.713442	-0.673414	-0.630116	-0.56593	-0.505748	-0.452164	-0.397773	-0.34506	-0.309206	-0.285354	-0.244474	-0.218152	-0.204347	-0.19297	-0.172842	-0.155558	-0.141213	-0.127374	-0.109958	-0.105203	-0.105158	-0.100035	-0.0930091	-0.088283
14.75	456.217		-8.61879	-7.05636	-6.15495	-5.56374	-5.0541	-4.53633	-3.96345	-3.36544	-2.8288	-2.39088	-2.0276	-1.78973	-1.58157	-1.44202	-1.34566	-1.24688	-1.14331	-1.0582	-0.972556	-0.907376	-0.858478	-0.81489	-0.769215	-0.732775	-0.691211	-0.646151	-0.578923	-0.518097	-0.467557	-0.412401	-0.361438	-0.32442	-0.299067	-0.258255	-0.230658	-0.220344	-0.206326	-0.189155	-0.169536	-0.158468	-0.147209	-0.130522	-0.126665	-0.124546	-0.121657	-0.115866	-0.109457
14.85	456.482		-8.71401	-7.13383	-6.22363	-5.62486	-5.10735	-4.58341	-4.00285	-3.39598	-2.85282	-2.40937	-2.04076	-1.80163	-1.59064	-1.44767	-1.35057	-1.25109	-1.14765	-1.0619	-0.977145	-0.912005	-0.861201	-0.818626	-0.773899	-0.739069	-0.696947	-0.6522	-0.583853	-0.525381	-0.475053	-0.420201	-0.370223	-0.333212	-0.308947	-0.268459	-0.241758	-0.234206	-0.220482	-0.204459	-0.185211	-0.17613	-0.16479	-0.148126	-0.145348	-0.144946	-0.14254	-0.13785	-0.133083
14.95	456.747		-8.7416	-7.17254	-6.26934	-5.66384	-5.13922	-4.61265	-4.03282	-3.41916	-2.87395	-2.42566	-2.05813	-1.81825	-1.60492	-1.45889	-1.35795	-1.26096	-1.15788	-1.07005	-0.986316	-0.9218	-0.869233	-0.82362	-0.779834	-0.744603	-0.70066	-0.656354	-0.585589	-0.527961	-0.478143	-0.419153	-0.371224	-0.334269	-0.310577	-0.269203	-0.241892	-0.234745	-0.222393	-0.206835	-0.187804	-0.181054	-0.168455	-0.152984	-0.151067	-0.152267	-0.150317	-0.146174	-0.142209
15.05	457.013		-8.75947	-7.17165	-6.25561	-5.64984	-5.13367	-4.60816	-4.03425	-3.42919	-2.89055	-2.43972	-2.07601	-1.83539	-1.62798	-1.49078	-1.39271	-1.29533	-1.19485	-1.1086	-1.02406	-0.960343	-0.914249	-0.868236	-0.82237	-0.786145	-0.742729	-0.700701	-0.632233	-0.572263	-0.519512	-0.460674	-0.409653	-0.374367	-0.350884	-0.30737	-0.27957	-0.266282	-0.255017	-0.235359	-0.216791	-0.204823	-0.191591	-0.1748	-0.170326	-0.169659	-0.167291	-0.160326	-0.153513
15.15	457.278		-8.87465	-7.27245	-6.34778	-5.73254	-5.21213	-4.68119	-4.10286	-3.49217	-2.9468	-2.49218	-2.12537	-1.87739	-1.66923	-1.53116	-1.4283	-1.33093	-1.22862	-1.13924	-1.05343	-0.989169	-0.943023	-0.893817	-0.84604	-0.808192	-0.765003	-0.721953	-0.653999	-0.591411	-0.536491	-0.473718	-0.423504	-0.387424	-0.363666	-0.319359	-0.290445	-0.274361	-0.263554	-0.243312	-0.225595	-0.212214	-0.198345	-0.184004	-0.178644	-0.177689	-0.175388	-0.16737	-0.159686
15.25	457.543		-8.97851	-7.35683	-6.42168	-5.79751	-5.27079	-4.73524	-4.15348	-3.53633	-2.98654	-2.52567	-2.15402	-1.90402	-1.69412	-1.5545	-1.44932	-1.35121	-1.25026	-1.15932	-1.07474	-1.00965	-0.963143	-0.914318	-0.867432	-0.830698	-0.787165	-0.744556	-0.676731	-0.616296	-0.5598	-0.49759	-0.447827	-0.411567	-0.388841	-0.344645	-0.317196	-0.302378	-0.292111	-0.271719	-0.254728	-0.241918	-0.227093	-0.212748	-0.207797	-0.208535	-0.205281	-0.197727	-0.19188
	457.808
	458.073
	458.338
	458.603
	458.868
	459.133
	459.398
	459.663
	459.928
	460.193
	460.459
	460.724
	460.989
	461.254
	461.519
	461.784
	462.049
	462.314
	462.579
	462.844
	463.109
	463.374
	463.64
	463.905
	464.17
	464.435
	464.7
	464.965
	465.23
	465.495
	465.76
	466.025
	466.29
	466.555
	466.82
	467.086
	467.351
	467.616
	467.881
	468.146
	468.411
	468.676
	468.941
	469.206
	469.471
	469.736
	470.001
	470.266
	470.532
	470.797
	471.062
	471.327
	471.592
	471.857
	472.122
	472.387
	472.652
	472.917
	473.182
	473.447
	473.712
	473.978
	474.243
	474.508
	474.773
	475.038
	475.303
	475.568
	475.833
	476.098
	476.363
	476.628
	476.893
	477.159
	477.424
	477.689
	477.954
	478.219
	478.484
	478.749
	479.014
	479.279
	479.544
	479.809
	480.074
	480.339
	480.605
	480.87
	481.135
	481.4
	481.665
	481.93
	482.195
	482.46
	482.725
	482.99
	483.255
	483.52
	483.785
	484.051
	484.316
	484.581
	484.846
	485.111
	485.376
	485.641
	485.906
	486.171
	486.436
	486.701
	486.966
	487.231
	487.497
	487.762
	488.027
	488.292
	488.557
	488.822
	489.087
	489.352
	489.617
	489.882
	490.147
	490.412
	490.678
	490.943
	491.208
	491.473
	491.738
	492.003
	492.268
	492.533
	492.798
	493.063
	493.328
	493.593
	493.858
	494.124
	494.389
	494.654
	494.919
	495.184
	495.449
	495.714
	495.979
	496.244
	496.509
	496.774
	497.039
	497.304
	497.57
	497.835
	498.1
	498.365
	498.63
	498.895
	499.16
	499.425
	499.69
	499.955
	500.22
	500.485
	500.75
	501.016
	501.281
	501.546
	501.811
	502.076
	502.341
	502.606
	502.871
	503.136
	503.401
	503.666
	503.931
	504.197
	504.462
	504.727
	504.992
	505.257
	505.522
	505.787
	506.052
	506.317
	506.582
	506.847
	507.112
	507.377
	507.643
	507.908
	508.173
	508.438
	508.703
	508.968
	509.233
	509.498
	509.763
	510.028
	510.293
	510.558
	510.823
	511.089
	511.354
	511.619
	511.884
	512.149
	512.414
	512.679
	512.944
	513.209
	513.474
	513.739
	514.004
	514.269
	514.535
	514.8
	515.065
	515.33
	515.595
	515.86
	516.125
	516.39
	516.655
	516.92
	517.185
	517.45
	517.716
	517.981
	518.246
	518.511
	518.776
	519.041
	519.306
	519.571
	519.836
	520.101
	520.366
	520.631
	520.896
	521.162
	521.427
	521.692
	521.957
	522.222
	522.487
	522.752
	523.017
	523.282
	523.547
	523.812
	524.077
	524.342
	524.608
	524.873
	525.138
	525.403
	525.668
	525.933
	526.198
	526.463
	526.728
	526.993
	527.258
	527.523
	527.788
	528.054
	528.319
	528.584
	528.849
	529.114
	529.379
	529.644
	529.909
	530.174
	530.439
	530.704
	530.969
	531.235
	531.5
	531.765
	532.03
	532.295
	532.56
	532.825
	533.09
	533.355
	533.62
	533.885
	534.15
	534.415
	534.681
	534.946
	535.211
	535.476
	535.741
	536.006
	536.271
	536.536
	536.801
	537.066
	537.331
	537.596
	537.861
	538.127
	538.392
	538.657
	538.922
	539.187
	539.452
	539.717
	539.982
	540.247
	540.512
	540.777
	541.042
	541.307
	541.573
	541.838
	542.103
	542.368
	542.633
	542.898
	543.163
	543.428
	543.693
	543.958
	544.223
	544.488
	544.754
	545.019
	545.284
	545.549
	545.814
	546.079
	546.344
	546.609
	546.874
	547.139
	547.404
	547.669
	547.934
	548.2
	548.465
	548.73
	548.995
	549.26
	549.525
	549.79
	550.055
	550.32
	550.585
	550.85
	551.115
	551.38
	551.646
	551.911
	552.176
	552.441
	552.706
	552.971
	553.236
	553.501
	553.766
	554.031
	554.296
	554.561
	554.826
	555.092
	555.357
	555.622
	555.887
	556.152
	556.417
	556.682
	556.947
	557.212
	557.477
	557.742
	558.007
	558.273
	558.538
	558.803
	559.068
	559.333
	559.598
	559.863
	560.128
	560.393
	560.658
	560.923
	561.188
	561.453
	561.719
	561.984
	562.249
	562.514
	562.779
	563.044
	563.309
	563.574
	563.839
	564.104
	564.369
	564.634
	564.899
	565.165
	565.43
	565.695
	565.96
	566.225
	566.49
	566.755
	567.02
	567.285
	567.55
	567.815
	568.08
	568.345
	568.611
	568.876
	569.141
	569.406
	569.671
	569.936
	570.201
	570.466
	570.731
	570.996
	571.261
	571.526
	571.792
	572.057
	572.322
	572.587
	572.852
	573.117
	573.382
	573.647
	573.912
	574.177
	574.442
	574.707
	574.972
	575.238
	575.503
	575.768
	576.033
	576.298
	576.563
	576.828
	577.093
	577.358
	577.623
	577.888
	578.153
	578.418
	578.684
	578.949
	579.214
	579.479
	579.744
	580.009
	580.274
	580.539
	580.804
	581.069
	581.334
	581.599
	581.864
	582.13
	582.395
	582.66
	582.925
	583.19
	583.455
	583.72
	583.985
	584.25
	584.515
	584.78
	585.045
	585.311
	585.576
	585.841
	586.106
	586.371
	586.636
	586.901
	587.166
	587.431
	587.696
	587.961
	588.226
	588.491
	588.757
	589.022
	589.287
	589.552
	589.817
	590.082
	590.347
	590.612
	590.877
	591.142
	591.407
	591.672
	591.937
	592.203
	592.468
	592.733
	592.998
	593.263
	593.528
	593.793
	594.058
	594.323
	594.588
	594.853
	595.118
	595.383
	595.649
	595.914
	596.179
	596.444
	596.709
	596.974
	597.239
	597.504
	597.769
	598.034
	598.299
	598.564
	598.83
	599.095
	599.36
	599.625
	599.89
	600.155
	600.42
	600.685
	600.95
	601.215
	601.48
	601.745
	602.01
	602.276
	602.541
	602.806
	603.071
	603.336
	603.601
	603.866
	604.131
	604.396
	604.661
	604.926
	605.191
	605.456
	605.722
	605.987
	606.252
	606.517
	606.782
	607.047
	607.312
	607.577
	607.842
	608.107
	608.372
	608.637
	608.902
	609.168
	609.433
	609.698
	609.963
	610.228
	610.493
	610.758
	611.023
	611.288
	611.553
	611.818
	612.083
	612.349
	612.614
	612.879
	613.144
	613.409
	613.674
	613.939
	614.204
	614.469
	614.734
	614.999
	615.264
	615.529
	615.795
	616.06
	616.325
	616.59
	616.855
	617.12
	617.385
	617.65
	617.915
	618.18
	618.445
	618.71
	618.975
	619.241
	619.506
	619.771
	620.036
	620.301
	620.566
	620.831
	621.096
	621.361
	621.626
	621.891
	622.156
	622.421
	622.687
	622.952
	623.217
	623.482
	623.747
	624.012
	624.277
	624.542
	624.807
	625.072
	625.337
	625.602
	625.868
	626.133
	626.398
	626.663
	626.928
	627.193
	627.458
	627.723
	627.988
	628.253
	628.518
	628.783
	629.048
	629.314
	629.579
	629.844
	630.109
	630.374
	630.639
	630.904
	631.169
	631.434
	631.699
	631.964
	632.229
	632.494
	632.76
	633.025
	633.29
	633.555
	633.82
	634.085
	634.35
	634.615
	634.88
	635.145
	635.41
	635.675
	635.94
	636.206
	636.471
	636.736
	637.001
	637.266
	637.531
	637.796
	638.061
	638.326
	638.591
	638.856
	639.121
	639.387
	639.652
	639.917
	640.182
	640.447
	640.712
	640.977
	641.242
	641.507
	641.772
	642.037
	642.302
	642.567
	642.833
	643.098
	643.363
	643.628
	643.893
	644.158
	644.423
	644.688
	644.953
	645.218
	645.483
	645.748
	646.013
	646.279
	646.544
	646.809
	647.074
	647.339
	647.604
	647.869
	648.134
	648.399
	648.664
	648.929
	649.194
	649.459
	649.725
	649.99
	650.255
	650.52
	650.785
	651.05
	651.315
	651.58
	651.845
	652.11
	652.375
	652.64
	652.906
	653.171
	653.436
	653.701
	653.966
	654.231
	654.496
	654.761
	655.026
	655.291
	655.556
	655.821
	656.086
	656.352
	656.617
	656.882
	657.147
	657.412
	657.677
	657.942
	658.207
	658.472
	658.737
	659.002
	659.267
	659.532
	659.798
	660.063
	660.328
	660.593
	660.858
	661.123
	661.388
	661.653
	661.918
	662.183
	662.448
	662.713
	662.978
	663.244
	663.509
	663.774
	664.039
	664.304
	664.569
	664.834
	665.099
	665.364
	665.629
	665.894
	666.159
	666.425
	666.69
	666.955
	667.22
	667.485
	667.75
	668.015
	668.28
	668.545
	668.81
	669.075
[truncated: 927 more columns]

## Sheet: Fig.2c_down
TA Dataset
Short timescale
timepoints (ps)	417 nm (mOD, training)	450 nm (mOD, training)	490 nm (mOD, training)	575 nm (mOD, training)
-1.95	0	0.012	0.0046	0
-1.85	0.0208	0.0174	-0.0136	-0.0194
-1.75	0.0288	0.0069	-0.0306	-0.0172
-1.65	0.0235	0.0014	-0.0278	-0.033
-1.55	0.0162	0	-0.0355	-0.0519
-1.45	0.024	-0.0049	-0.041	-0.0545
-1.35	0.0145	-0.0116	-0.0424	-0.0471
-1.25	-0.0061	-0.0086	-0.0323	-0.0686
-1.15	-0.0107	-0.0077	-0.0366	-0.0189
-1.05	-0.0074	-0.0068	-0.0129	0.0272
-0.95	-0.003	0.0014	0.01	0.096
-0.85	-0.0008	0.0189	0.0295	0.0945
-0.75	0.0228	0.0189	0.0147	0.1058
-0.65	0.0274	0.0028	0.0327	0.0645
-0.55	-0.002	-0.0028	0.1102	0.0612
-0.45	-0.0755	-0.0208	0.259	0.0929
-0.35	-0.5266	-0.0669	0.5896	0.203
-0.25	-2.1833	-0.3521	2.1971	1.0155
-0.15	-4.2554	-0.6799	6.5925	4.1836
-0.05	-5.9921	-0.2234	12.4162	9.1797
0.05	-5.4121	1.0874	15.4759	11.8012
0.15	-3.3506	2.3519	15.6093	11.0519
0.25	-1.7534	3.1302	14.868	9.167
0.35	-0.7658	3.4806	14.2526	8.0112
0.45	-0.0351	3.6534	13.7131	7.4411
0.55	0.4268	3.7896	13.2933	7.0156
0.65	0.7032	3.7826	13.0302	6.7033
0.75	0.9223	3.7142	12.7695	6.5192
0.85	1.0292	3.6725	12.5381	6.3344
0.95	1.1487	3.5869	12.3222	6.2518
1.05	1.2771	3.5334	12.1269	6.1809
1.15	1.2884	3.4919	12.0082	6.0085
1.25	1.3283	3.4253	11.8078	5.9088
1.35	1.3379	3.3717	11.6603	5.7835
1.45	1.4009	3.273	11.5344	5.8548
1.55	1.4549	3.2	11.4654	5.8093
1.65	1.4683	3.1463	11.3657	5.7087
1.75	1.532	3.0629	11.206	5.6541
1.85	1.5588	2.9856	11.087	5.6443
1.95	1.5726	2.9068	11.0109	5.6442
2.05	1.5831	2.857	10.8945	5.4846
2.15	1.5973	2.796	10.763	5.3896
2.25	1.587	2.7308	10.7005	5.4189
2.35	1.55	2.6914	10.6504	5.4538
2.45	1.5447	2.6474	10.5839	5.4251
2.55	1.5795	2.5988	10.486	5.3386
2.65	1.607	2.55	10.3769	5.261
2.75	1.6034	2.4938	10.2955	5.1783
2.85	1.5796	2.4337	10.2023	5.1607
2.95	1.534	2.3861	10.1463	5.1486
3.05	1.5145	2.3384	10.0852	5.2005
3.15	1.5171	2.2915	10.0753	5.221
3.25	1.5309	2.2563	10.0284	5.2084
3.35	1.5434	2.2202	9.9418	5.1317
3.45	1.5484	2.1658	9.8529	5.0217
3.55	1.5379	2.1123	9.7665	4.9647
3.65	1.5184	2.0593	9.6901	4.9649
3.75	1.4868	2.0105	9.6748	5.0366
3.85	1.4722	1.9652	9.692	5.1218
3.95	1.4909	1.9392	9.6711	5.1382
4.05	1.5128	1.8988	9.5734	5.0967
4.15	1.521	1.8503	9.447	5.0182
4.25	1.4796	1.8083	9.3691	4.9864
4.35	1.4268	1.7883	9.3414	4.9982
4.45	1.418	1.7537	9.3432	5.1301
4.55	1.4179	1.718	9.3781	5.1694
4.65	1.4305	1.6956	9.3443	5.0948
4.75	1.4513	1.6746	9.2535	4.915
4.85	1.4495	1.638	9.1113	4.8049
4.95	1.433	1.5813	9.0169	4.8273
5.05	1.3941	1.5249	8.9874	4.9217
5.15	1.3711	1.502	8.989	4.8779
5.25	1.3688	1.4796	8.9619	4.7974
5.35	1.3601	1.4454	8.8945	4.672
5.45	1.346	1.3886	8.7997	4.6576
5.55	1.3027	1.3432	8.7056	4.7272
5.65	1.2549	1.3165	8.6777	4.8006
5.75	1.2393	1.2962	8.7158	4.7987
5.85	1.2561	1.2645	8.7577	4.7632
5.95	1.2411	1.2247	8.7529	4.7254

## Sheet: Fig.2d_up
Fig.2c up
transient absorption scans in the visible region
X	Y		Image
-51.25	411.154		-6.16799	-5.24342	-4.45045	-3.72522	-3.08588	-2.50755	-2.02804	-1.67972	-1.43442	-1.26541	-1.13506	-1.03083	-0.937576	-0.876703	-0.826215	-0.769873	-0.727208	-0.682871	-0.646614	-0.614292	-0.587404	-0.565613	-0.540091	-0.520784	-0.496246	-0.476451	-0.456651	-0.433605	-0.421185	-0.397031	-0.389224	-0.380598	-0.372956	-0.362546	-0.347825	-0.336601	-0.325996	-0.315974	-0.306327	-0.299856	-0.287221	-0.278564	-0.271796	-0.263384	-0.262072	-0.252802	-0.257228
-48.75	411.419		-7.15509	-6.08513	-5.15743	-4.3062	-3.54914	-2.87167	-2.31938	-1.90719	-1.6232	-1.43167	-1.2817	-1.15966	-1.05486	-0.983399	-0.923001	-0.859057	-0.812103	-0.761689	-0.717677	-0.68299	-0.648682	-0.623728	-0.596663	-0.572502	-0.543905	-0.520232	-0.496979	-0.469691	-0.454166	-0.429632	-0.421699	-0.409943	-0.398894	-0.38706	-0.371858	-0.360026	-0.345943	-0.333069	-0.32179	-0.315031	-0.300595	-0.290068	-0.28248	-0.273436	-0.271863	-0.261135	-0.264658
-46.25	411.684		-9.22107	-7.8649	-6.65842	-5.56087	-4.58296	-3.72041	-3.02653	-2.49205	-2.13063	-1.89654	-1.70491	-1.54907	-1.41918	-1.32323	-1.2455	-1.16506	-1.10658	-1.04523	-0.982255	-0.938702	-0.886916	-0.853313	-0.816414	-0.781271	-0.742711	-0.710845	-0.677525	-0.638546	-0.617309	-0.587295	-0.577789	-0.558886	-0.542606	-0.525737	-0.508286	-0.495592	-0.475841	-0.454237	-0.437949	-0.426151	-0.411501	-0.3926	-0.379829	-0.36438	-0.361802	-0.347074	-0.350741
-43.75	411.949		-9.58114	-8.15549	-6.90992	-5.77536	-4.75639	-3.86007	-3.13182	-2.57961	-2.20273	-1.95139	-1.75055	-1.59185	-1.45358	-1.35905	-1.27465	-1.18788	-1.12564	-1.05926	-0.999535	-0.952324	-0.902883	-0.868636	-0.831725	-0.796576	-0.757497	-0.723391	-0.693056	-0.654829	-0.633388	-0.600613	-0.589036	-0.571511	-0.554934	-0.537725	-0.517877	-0.500622	-0.481534	-0.463046	-0.447583	-0.436034	-0.418725	-0.403206	-0.391729	-0.377834	-0.37446	-0.359171	-0.362554
-41.25	412.214		-9.57075	-8.15152	-6.90966	-5.77805	-4.76566	-3.87124	-3.1449	-2.59742	-2.22566	-1.97557	-1.77687	-1.62004	-1.4807	-1.38768	-1.30382	-1.21776	-1.15571	-1.08941	-1.02849	-0.982233	-0.93309	-0.898029	-0.859169	-0.823708	-0.784035	-0.749965	-0.717837	-0.679551	-0.657444	-0.624694	-0.613143	-0.594971	-0.578942	-0.560401	-0.541394	-0.524595	-0.505228	-0.486824	-0.47065	-0.458833	-0.441176	-0.425953	-0.413329	-0.399879	-0.395683	-0.381805	-0.384217
-38.75	412.479		-9.38441	-7.98482	-6.77588	-5.67831	-4.69144	-3.81125	-3.0904	-2.56161	-2.19421	-1.94264	-1.74012	-1.59236	-1.45683	-1.35807	-1.27562	-1.18086	-1.12597	-1.06275	-1.00678	-0.959636	-0.914646	-0.878953	-0.838539	-0.805409	-0.77023	-0.738227	-0.708609	-0.676983	-0.654001	-0.614596	-0.602687	-0.588595	-0.573853	-0.559633	-0.539736	-0.51958	-0.507756	-0.492086	-0.476494	-0.461961	-0.446572	-0.433539	-0.424408	-0.410066	-0.409465	-0.394918	-0.398785
-36.25	412.744		-9.50498	-8.0882	-6.85929	-5.73988	-4.73466	-3.83662	-3.1067	-2.5672	-2.19567	-1.94302	-1.73916	-1.58759	-1.45135	-1.35046	-1.26727	-1.17277	-1.11841	-1.05445	-0.99613	-0.950397	-0.903604	-0.867424	-0.827457	-0.793377	-0.757585	-0.725518	-0.694264	-0.662012	-0.638018	-0.600141	-0.589005	-0.574011	-0.558347	-0.544112	-0.524915	-0.50592	-0.492708	-0.476287	-0.46018	-0.446506	-0.430385	-0.417038	-0.407772	-0.393959	-0.393484	-0.379271	-0.382551
-33.75	413.01		-9.39353	-7.99161	-6.77902	-5.67272	-4.68847	-3.80437	-3.07965	-2.54738	-2.17789	-1.92591	-1.72586	-1.57195	-1.43412	-1.33712	-1.25757	-1.16767	-1.109	-1.0437	-0.986396	-0.939616	-0.895039	-0.860051	-0.820385	-0.788326	-0.751726	-0.720726	-0.68945	-0.655762	-0.634013	-0.596863	-0.585594	-0.570961	-0.557115	-0.541901	-0.521612	-0.503981	-0.489162	-0.472671	-0.456858	-0.444638	-0.427243	-0.41357	-0.403553	-0.389998	-0.38863	-0.374517	-0.37912
-31.25	413.275		-9.20582	-7.83062	-6.64372	-5.56281	-4.60346	-3.74441	-3.03737	-2.51694	-2.15327	-1.90508	-1.71108	-1.558	-1.42125	-1.32962	-1.252	-1.16704	-1.10474	-1.03933	-0.984404	-0.936661	-0.893721	-0.860378	-0.82207	-0.791025	-0.754287	-0.723454	-0.693918	-0.65882	-0.638938	-0.603058	-0.590876	-0.5771	-0.563846	-0.54827	-0.526558	-0.509157	-0.493211	-0.477678	-0.46258	-0.451687	-0.434114	-0.420524	-0.409912	-0.396066	-0.393593	-0.379189	-0.384705
-28.75	413.54		-9.1617	-7.7908	-6.61192	-5.54311	-4.59002	-3.73493	-3.02917	-2.51673	-2.15605	-1.90645	-1.71176	-1.56374	-1.42789	-1.33466	-1.25588	-1.16657	-1.10661	-1.04323	-0.989726	-0.941817	-0.900257	-0.866493	-0.826216	-0.795349	-0.760196	-0.729274	-0.700491	-0.667822	-0.646761	-0.607499	-0.594757	-0.582221	-0.569299	-0.55483	-0.533391	-0.514042	-0.501342	-0.487109	-0.471872	-0.459308	-0.443479	-0.431152	-0.421481	-0.40701	-0.405297	-0.391242	-0.396514
-26.25	413.805		-9.20676	-7.8261	-6.64226	-5.56573	-4.60646	-3.7457	-3.03672	-2.51976	-2.15616	-1.90503	-1.70935	-1.55923	-1.42244	-1.32978	-1.25082	-1.16239	-1.10191	-1.03706	-0.984122	-0.935888	-0.894522	-0.860919	-0.822134	-0.791363	-0.756078	-0.725272	-0.697035	-0.664118	-0.643475	-0.605496	-0.5927	-0.580693	-0.567443	-0.553262	-0.530937	-0.511559	-0.498138	-0.484661	-0.469984	-0.458629	-0.441526	-0.429562	-0.420091	-0.406327	-0.404791	-0.390485	-0.396171
-23.75	414.07		-9.64423	-8.19272	-6.94759	-5.80706	-4.78446	-3.869	-3.12461	-2.57455	-2.19371	-1.93263	-1.72701	-1.56906	-1.4283	-1.32996	-1.24529	-1.15212	-1.09345	-1.0249	-0.969106	-0.921956	-0.877132	-0.84175	-0.804618	-0.771385	-0.735184	-0.702995	-0.673587	-0.640694	-0.617524	-0.581061	-0.568986	-0.555768	-0.539702	-0.526106	-0.50413	-0.48419	-0.469152	-0.455406	-0.440249	-0.429904	-0.410346	-0.399206	-0.390827	-0.378733	-0.377833	-0.36317	-0.367349
-21.25	414.335		-9.65492	-8.21508	-6.96332	-5.82203	-4.80105	-3.89138	-3.15327	-2.60187	-2.22221	-1.96598	-1.76267	-1.6034	-1.46402	-1.36499	-1.28138	-1.19114	-1.13079	-1.06456	-1.00507	-0.958137	-0.910325	-0.875154	-0.836467	-0.802017	-0.764359	-0.731558	-0.700131	-0.664327	-0.641398	-0.605802	-0.594188	-0.578791	-0.562738	-0.547555	-0.52697	-0.509196	-0.492652	-0.475852	-0.459898	-0.448457	-0.431183	-0.416943	-0.406568	-0.392533	-0.390849	-0.376138	-0.380285
-18.75	414.6		-9.62266	-8.1868	-6.93967	-5.80321	-4.78128	-3.87523	-3.1393	-2.58858	-2.21052	-1.95571	-1.75067	-1.59467	-1.45643	-1.35737	-1.27254	-1.18016	-1.12221	-1.05634	-0.997576	-0.950539	-0.902342	-0.866781	-0.828487	-0.793692	-0.756449	-0.723209	-0.692753	-0.657905	-0.634906	-0.599037	-0.587511	-0.571742	-0.55531	-0.54011	-0.520051	-0.501222	-0.485564	-0.468595	-0.452975	-0.440341	-0.423352	-0.409239	-0.39931	-0.385493	-0.384043	-0.36896	-0.372533
-16.25	414.865		-9.58586	-8.15775	-6.91557	-5.78339	-4.76994	-3.86424	-3.12661	-2.57984	-2.20345	-1.94938	-1.74373	-1.58858	-1.45076	-1.34895	-1.26632	-1.17251	-1.11647	-1.05177	-0.991954	-0.945526	-0.897814	-0.861694	-0.821622	-0.78764	-0.750876	-0.718823	-0.686738	-0.65308	-0.629778	-0.592287	-0.581574	-0.565771	-0.550444	-0.535536	-0.51636	-0.498363	-0.484002	-0.466147	-0.449951	-0.436359	-0.42002	-0.405394	-0.395618	-0.381502	-0.380944	-0.366337	-0.370211
-13.75	415.13		-9.32369	-7.93055	-6.72924	-5.63467	-4.65402	-3.77791	-3.05808	-2.52934	-2.16206	-1.91201	-1.70921	-1.56032	-1.4247	-1.32677	-1.24622	-1.15286	-1.09803	-1.03355	-0.978007	-0.930694	-0.886139	-0.850666	-0.811579	-0.779444	-0.744019	-0.712861	-0.683342	-0.651596	-0.629882	-0.59164	-0.580359	-0.566045	-0.551858	-0.53741	-0.517287	-0.497942	-0.48525	-0.468967	-0.453794	-0.439827	-0.423122	-0.409672	-0.400674	-0.387067	-0.386637	-0.371706	-0.376137
-11.25	415.395		-9.30195	-7.92202	-6.72095	-5.62639	-4.65091	-3.76586	-3.05176	-2.52873	-2.16805	-1.92426	-1.72078	-1.57538	-1.44463	-1.33611	-1.25783	-1.15977	-1.11424	-1.0526	-0.993247	-0.950206	-0.902962	-0.864073	-0.821437	-0.787479	-0.754169	-0.725196	-0.690637	-0.662371	-0.635973	-0.595286	-0.585343	-0.571631	-0.556159	-0.544635	-0.525969	-0.508004	-0.498645	-0.48196	-0.464154	-0.448406	-0.433488	-0.419552	-0.411022	-0.39587	-0.39822	-0.384412	-0.388001
-8.75	415.66		-9.22412	-7.85879	-6.67121	-5.59371	-4.63198	-3.76513	-3.06687	-2.55173	-2.19615	-1.9572	-1.75397	-1.61342	-1.48402	-1.37681	-1.29842	-1.20016	-1.15561	-1.09358	-1.0357	-0.990915	-0.942839	-0.902874	-0.859961	-0.82487	-0.791739	-0.762328	-0.728812	-0.700138	-0.673983	-0.632942	-0.621697	-0.608872	-0.592711	-0.581189	-0.560665	-0.541213	-0.532773	-0.517074	-0.499537	-0.48259	-0.468098	-0.453549	-0.444078	-0.427492	-0.429783	-0.414998	-0.419162
-6.25	415.925		-9.20227	-7.83974	-6.64802	-5.56372	-4.59596	-3.7237	-3.02425	-2.50501	-2.15032	-1.91289	-1.71241	-1.56966	-1.44071	-1.33477	-1.25634	-1.16074	-1.11595	-1.05513	-0.99536	-0.952663	-0.903969	-0.865169	-0.823398	-0.788309	-0.754687	-0.725208	-0.690883	-0.661411	-0.63528	-0.596916	-0.586926	-0.572786	-0.556563	-0.544364	-0.525883	-0.508206	-0.498016	-0.481382	-0.464079	-0.44847	-0.433996	-0.419304	-0.40964	-0.394302	-0.396225	-0.382518	-0.385866
-3.75	416.19		-9.64944	-8.21763	-6.97943	-5.85593	-4.85594	-3.96226	-3.22952	-2.6882	-2.31022	-2.05583	-1.84537	-1.69269	-1.55299	-1.44979	-1.36876	-1.27282	-1.21604	-1.14846	-1.09053	-1.03955	-0.991814	-0.95325	-0.910964	-0.87658	-0.839533	-0.80777	-0.776017	-0.74186	-0.719461	-0.678757	-0.665909	-0.652004	-0.637067	-0.622251	-0.598862	-0.578856	-0.566307	-0.549377	-0.532943	-0.517224	-0.500414	-0.484402	-0.473395	-0.456624	-0.456507	-0.439863	-0.446003
-1.25	416.456		-10.8101	-9.2135	-7.90195	-6.74706	-5.77016	-4.87503	-4.08275	-3.54706	-3.12847	-2.82996	-2.58286	-2.42849	-2.25012	-2.14423	-2.06675	-1.95284	-1.8688	-1.7758	-1.72825	-1.64207	-1.60233	-1.5496	-1.4836	-1.45027	-1.40645	-1.3734	-1.34124	-1.29977	-1.28359	-1.21384	-1.18455	-1.1829	-1.17638	-1.15633	-1.10496	-1.06978	-1.0661	-1.05746	-1.03802	-1.01116	-0.98822	-0.96832	-0.947773	-0.915997	-0.913461	-0.887829	-0.908763
1.25	416.721		-11.3903	-10.0186	-8.84235	-7.72434	-6.72351	-5.89393	-5.2362	-4.71591	-4.36919	-4.15564	-3.91028	-3.77587	-3.66999	-3.52485	-3.44097	-3.31763	-3.28466	-3.12984	-3.07533	-3.04069	-2.94796	-2.84262	-2.77733	-2.70391	-2.64465	-2.60454	-2.53905	-2.51028	-2.44793	-2.37867	-2.34075	-2.28734	-2.233	-2.20452	-2.15652	-2.12547	-2.08587	-2.03819	-1.95841	-1.90235	-1.83805	-1.81966	-1.80225	-1.76683	-1.72993	-1.68599	-1.64333
3.75	416.986		-11.7885	-10.3159	-9.147	-8.05617	-7.00914	-6.1951	-5.51222	-4.9828	-4.59426	-4.33782	-4.0654	-3.94155	-3.83171	-3.69765	-3.59371	-3.45255	-3.41051	-3.2528	-3.2296	-3.17258	-3.09451	-2.99719	-2.94534	-2.87654	-2.82463	-2.7766	-2.74388	-2.72237	-2.66941	-2.58962	-2.54056	-2.5012	-2.44564	-2.42533	-2.3628	-2.30865	-2.28257	-2.25053	-2.18361	-2.12557	-2.06334	-2.05439	-2.04784	-2.01202	-1.97824	-1.92316	-1.88755
6.25	417.251		-11.6043	-10.198	-9.01923	-7.91663	-6.89352	-6.05788	-5.37188	-4.84785	-4.46848	-4.21518	-3.97847	-3.83195	-3.72501	-3.5956	-3.50608	-3.3961	-3.34137	-3.21064	-3.16779	-3.12485	-3.0515	-2.96965	-2.91478	-2.85245	-2.79901	-2.75535	-2.71113	-2.68237	-2.6322	-2.56555	-2.52614	-2.48327	-2.43712	-2.41364	-2.36794	-2.3342	-2.302	-2.26422	-2.19995	-2.15363	-2.10355	-2.08949	-2.07831	-2.04598	-2.01313	-1.97169	-1.93778
8.75	417.516		-11.6361	-10.2602	-9.08388	-7.9905	-6.98658	-6.15409	-5.47308	-4.96118	-4.58644	-4.3261	-4.1131	-3.95712	-3.84864	-3.73231	-3.64736	-3.55944	-3.48967	-3.37623	-3.3272	-3.2876	-3.22172	-3.1516	-3.09507	-3.03656	-2.98192	-2.9378	-2.89262	-2.85816	-2.81203	-2.75301	-2.7152	-2.67324	-2.6335	-2.60671	-2.56788	-2.54201	-2.50756	-2.47172	-2.41194	-2.37339	-2.3317	-2.31677	-2.3015	-2.27114	-2.23683	-2.20385	-2.17171
11.25	417.781		-11.9196	-10.5435	-9.34647	-8.26009	-7.24828	-6.43306	-5.73352	-5.2191	-4.8351	-4.55805	-4.35329	-4.19575	-4.07896	-3.98337	-3.89467	-3.82071	-3.7296	-3.63475	-3.58178	-3.5344	-3.47532	-3.41833	-3.35786	-3.30341	-3.2439	-3.19283	-3.15415	-3.11033	-3.07501	-3.01877	-2.98081	-2.93448	-2.90421	-2.86665	-2.83656	-2.81252	-2.77733	-2.73766	-2.68578	-2.64588	-2.6168	-2.59667	-2.57554	-2.54523	-2.50646	-2.47814	-2.44787
13.75	418.046		-12.4157	-10.9796	-9.73851	-8.623	-7.56732	-6.72443	-6.01862	-5.48634	-5.08416	-4.79664	-4.57817	-4.42364	-4.30764	-4.20531	-4.11014	-4.03111	-3.94543	-3.85749	-3.80686	-3.75291	-3.69308	-3.63697	-3.57901	-3.52123	-3.46547	-3.41239	-3.3803	-3.33807	-3.30299	-3.24723	-3.20665	-3.16836	-3.13571	-3.10375	-3.06893	-3.0394	-3.01259	-2.98065	-2.9352	-2.89543	-2.87213	-2.85114	-2.83056	-2.79766	-2.76562	-2.73555	-2.71065
16.25	418.311		-12.6999	-11.2506	-9.98447	-8.85108	-7.78907	-6.93826	-6.23872	-5.69858	-5.28876	-5.00089	-4.78239	-4.62218	-4.50587	-4.40182	-4.30961	-4.23894	-4.15057	-4.06786	-4.01333	-3.95646	-3.89504	-3.8406	-3.78273	-3.72336	-3.66704	-3.61424	-3.58134	-3.53499	-3.50185	-3.45053	-3.40939	-3.37433	-3.34207	-3.31091	-3.27373	-3.24681	-3.22061	-3.19066	-3.14826	-3.11103	-3.09127	-3.06599	-3.0419	-3.00648	-2.97717	-2.94757	-2.92732
18.75	418.576		-12.7999	-11.366	-10.1076	-8.9762	-7.94201	-7.08931	-6.39922	-5.8615	-5.44121	-5.15802	-4.93132	-4.76321	-4.6542	-4.53079	-4.45257	-4.38382	-4.3031	-4.22326	-4.16654	-4.10793	-4.04542	-3.98912	-3.93147	-3.87386	-3.82097	-3.77538	-3.73868	-3.69476	-3.66256	-3.60974	-3.57009	-3.54128	-3.51001	-3.48662	-3.44405	-3.42193	-3.40108	-3.37081	-3.32876	-3.29215	-3.27435	-3.24299	-3.21981	-3.17944	-3.15872	-3.1259	-3.11381
21.25	418.841		-12.998	-11.5442	-10.2926	-9.17223	-8.12436	-7.29386	-6.60271	-6.06202	-5.64127	-5.3485	-5.11745	-4.961	-4.84299	-4.74361	-4.65601	-4.59144	-4.50374	-4.42472	-4.37497	-4.30719	-4.2502	-4.19804	-4.14428	-4.08682	-4.03088	-3.97862	-3.95307	-3.90593	-3.88185	-3.83501	-3.79208	-3.76283	-3.73417	-3.70278	-3.66004	-3.63094	-3.60983	-3.58426	-3.55068	-3.51332	-3.49493	-3.4651	-3.43852	-3.40296	-3.37852	-3.34662	-3.33408
23.75	419.106		-13.1589	-11.6845	-10.4466	-9.325	-8.32239	-7.47885	-6.76437	-6.23918	-5.81378	-5.50859	-5.26926	-5.10894	-4.97971	-4.87445	-4.80106	-4.73562	-4.64854	-4.5645	-4.51618	-4.44352	-4.39626	-4.34044	-4.28019	-4.22907	-4.17436	-4.12985	-4.09876	-4.05592	-4.03438	-3.98188	-3.93886	-3.91754	-3.89634	-3.86688	-3.81769	-3.7901	-3.77459	-3.75434	-3.72148	-3.68603	-3.66244	-3.6332	-3.60553	-3.5708	-3.55143	-3.52162	-3.51644
26.25	419.371		-13.3908	-11.9015	-10.6096	-9.45804	-8.38149	-7.52271	-6.82302	-6.26898	-5.84112	-5.54454	-5.3057	-5.15182	-5.0321	-4.9281	-4.83871	-4.7733	-4.69141	-4.6206	-4.56625	-4.49606	-4.4376	-4.38545	-4.32997	-4.26987	-4.21508	-4.16221	-4.13623	-4.08907	-4.06501	-4.02082	-3.97834	-3.95271	-3.92447	-3.89414	-3.85187	-3.82238	-3.80656	-3.78454	-3.75547	-3.71798	-3.70466	-3.67216	-3.64304	-3.60673	-3.58731	-3.55754	-3.54832
28.75	419.636		-13.4678	-11.9848	-10.6979	-9.52593	-8.4414	-7.5682	-6.87711	-6.31453	-5.89797	-5.61322	-5.37078	-5.22125	-5.10185	-4.99996	-4.9129	-4.85164	-4.78279	-4.70777	-4.64971	-4.58431	-4.52283	-4.46607	-4.4145	-4.35146	-4.29545	-4.24446	-4.2142	-4.16871	-4.14373	-4.11038	-4.0707	-4.04361	-4.01338	-3.981	-3.9401	-3.91306	-3.89463	-3.8742	-3.8466	-3.81148	-3.79107	-3.75856	-3.72695	-3.69674	-3.67888	-3.65187	-3.6402
31.25	419.902		-13.4796	-11.9969	-10.7113	-9.54414	-8.46757	-7.60282	-6.91332	-6.34974	-5.92546	-5.63733	-5.39604	-5.24095	-5.12078	-5.02123	-4.93694	-4.88147	-4.80637	-4.73375	-4.67705	-4.60796	-4.54868	-4.49576	-4.44641	-4.38564	-4.32959	-4.27905	-4.2517	-4.20364	-4.18277	-4.15085	-4.1108	-4.08592	-4.05765	-4.0259	-3.98305	-3.95714	-3.93856	-3.91869	-3.89396	-3.86099	-3.84243	-3.80798	-3.77603	-3.74472	-3.72788	-3.69981	-3.69218
33.75	420.167		-13.4496	-11.9849	-10.7056	-9.55729	-8.48747	-7.63509	-6.94814	-6.39379	-5.97431	-5.68511	-5.44603	-5.29827	-5.17925	-5.08213	-4.99584	-4.93917	-4.86386	-4.80055	-4.74246	-4.67253	-4.61486	-4.56467	-4.51172	-4.45143	-4.39594	-4.34349	-4.31761	-4.26983	-4.24996	-4.21584	-4.17608	-4.15028	-4.12456	-4.09093	-4.05247	-4.0258	-4.01083	-3.99001	-3.96703	-3.93092	-3.91893	-3.88339	-3.85052	-3.81827	-3.8015	-3.77543	-3.76739
36.25	420.432		-13.3584	-11.8854	-10.649	-9.50821	-8.46081	-7.60227	-6.92983	-6.38263	-5.96542	-5.67984	-5.42795	-5.28443	-5.1678	-5.0629	-4.98319	-4.92115	-4.86368	-4.78703	-4.73939	-4.66925	-4.61545	-4.55817	-4.51391	-4.45459	-4.40486	-4.35973	-4.33588	-4.29819	-4.27681	-4.24563	-4.20503	-4.18993	-4.1607	-4.13656	-4.08688	-4.05631	-4.0463	-4.03674	-4.01597	-3.98493	-3.96061	-3.93078	-3.9026	-3.87483	-3.86574	-3.83682	-3.83287
38.75	420.697		-13.3868	-11.921	-10.6737	-9.52912	-8.45968	-7.59431	-6.92114	-6.37289	-5.96596	-5.68213	-5.43587	-5.30034	-5.18506	-5.08551	-4.99823	-4.9352	-4.88013	-4.81087	-4.759	-4.69355	-4.63805	-4.58214	-4.53545	-4.4733	-4.42276	-4.37359	-4.34911	-4.31144	-4.28739	-4.25821	-4.21873	-4.199	-4.16911	-4.1411	-4.09925	-4.06826	-4.05805	-4.04717	-4.0264	-3.99335	-3.97317	-3.94463	-3.91514	-3.88951	-3.87781	-3.8531	-3.84338
41.25	420.962		-13.4016	-11.9381	-10.6859	-9.53243	-8.46255	-7.5888	-6.91651	-6.36655	-5.96149	-5.68052	-5.43616	-5.29802	-5.18343	-5.0814	-4.99617	-4.93511	-4.88168	-4.81219	-4.7576	-4.69468	-4.63786	-4.58101	-4.53394	-4.47116	-4.42041	-4.37244	-4.34484	-4.307	-4.28154	-4.25399	-4.21549	-4.19546	-4.16507	-4.13745	-4.09615	-4.06741	-4.0561	-4.04483	-4.02297	-3.99117	-3.97016	-3.94121	-3.91114	-3.88581	-3.87455	-3.85084	-3.8408
43.75	421.227		-13.291	-11.8262	-10.5698	-9.41568	-8.30398	-7.43402	-6.76186	-6.20269	-5.8083	-5.52491	-5.29286	-5.16298	-5.04578	-4.96918	-4.86752	-4.81198	-4.75203	-4.68781	-4.63496	-4.57545	-4.52009	-4.4707	-4.42967	-4.36507	-4.3116	-4.25478	-4.23548	-4.1943	-4.17064	-4.15282	-4.11455	-4.08796	-4.05629	-4.02069	-3.98866	-3.95651	-3.9393	-3.92924	-3.91207	-3.88258	-3.86293	-3.83945	-3.80864	-3.79114	-3.77242	-3.75349	-3.73516
46.25	421.492		-13.2381	-11.758	-10.5227	-9.36792	-8.28353	-7.40794	-6.73571	-6.1824	-5.78346	-5.497	-5.26055	-5.12357	-5.00275	-4.9218	-4.82893	-4.77434	-4.71624	-4.64013	-4.59357	-4.53214	-4.48147	-4.42859	-4.3912	-4.32979	-4.27848	-4.22796	-4.2078	-4.17005	-4.1469	-4.12898	-4.08955	-4.07073	-4.0391	-4.00919	-3.96735	-3.93508	-3.91838	-3.91494	-3.89769	-3.87386	-3.84481	-3.82447	-3.79583	-3.77979	-3.76467	-3.74372	-3.73054
48.75	421.757		-13.2831	-11.8013	-10.5536	-9.37602	-8.30558	-7.41889	-6.71531	-6.15944	-5.76266	-5.46909	-5.24439	-5.09386	-4.95835	-4.89153	-4.80601	-4.76559	-4.69082	-4.61191	-4.55736	-4.49782	-4.45196	-4.40219	-4.35927	-4.30298	-4.24415	-4.19451	-4.16613	-4.12108	-4.10257	-4.0886	-4.05218	-4.02629	-4.0026	-3.96191	-3.92595	-3.90206	-3.87543	-3.86601	-3.84705	-3.82688	-3.79345	-3.77175	-3.7375	-3.72618	-3.70428	-3.68957	-3.67474
51.25	422.022		-13.3527	-11.8813	-10.6093	-9.43103	-8.33633	-7.44492	-6.75118	-6.19244	-5.79598	-5.50918	-5.28341	-5.13851	-5.01445	-4.93324	-4.84172	-4.79213	-4.72449	-4.65542	-4.59557	-4.53951	-4.48526	-4.43413	-4.38672	-4.32499	-4.26843	-4.21601	-4.18595	-4.14207	-4.11713	-4.09723	-4.06087	-4.03235	-4.00427	-3.9668	-3.9351	-3.91042	-3.88821	-3.87423	-3.8516	-3.82491	-3.80144	-3.77665	-3.74361	-3.72573	-3.7052	-3.68896	-3.67126
53.75	422.287		-13.2888	-11.8044	-10.5468	-9.36269	-8.25456	-7.3302	-6.62478	-6.06858	-5.67833	-5.39005	-5.15457	-5.01978	-4.90033	-4.80734	-4.71366	-4.64866	-4.60213	-4.53093	-4.4749	-4.42572	-4.37383	-4.31749	-4.27194	-4.21015	-4.16	-4.11123	-4.08049	-4.04965	-4.01784	-3.99515	-3.96093	-3.93645	-3.90552	-3.87519	-3.84447	-3.81593	-3.80121	-3.79299	-3.76963	-3.74272	-3.71498	-3.69756	-3.67108	-3.65828	-3.64354	-3.62887	-3.60812
56.25	422.552		-13.1587	-11.6951	-10.4427	-9.26531	-8.16802	-7.25205	-6.55638	-6.00545	-5.622	-5.33871	-5.11198	-4.97524	-4.85649	-4.76661	-4.67418	-4.61449	-4.5645	-4.49487	-4.43614	-4.38946	-4.33671	-4.28163	-4.23518	-4.17315	-4.12183	-4.07292	-4.03991	-4.00656	-3.97435	-3.95357	-3.91993	-3.89372	-3.86303	-3.83117	-3.80232	-3.77647	-3.7589	-3.74928	-3.72478	-3.69923	-3.67232	-3.65435	-3.62635	-3.61336	-3.59669	-3.58362	-3.56186
58.75	422.817		-13.1138	-11.6605	-10.4034	-9.23029	-8.14549	-7.23035	-6.535	-5.98829	-5.60189	-5.32021	-5.09384	-4.9538	-4.83777	-4.73849	-4.65045	-4.58908	-4.539	-4.47356	-4.41167	-4.36495	-4.31089	-4.25592	-4.20571	-4.14452	-4.09439	-4.0475	-4.01145	-3.978	-3.94488	-3.91951	-3.88671	-3.86142	-3.8319	-3.80254	-3.77387	-3.75042	-3.73528	-3.72305	-3.69682	-3.66969	-3.64717	-3.62618	-3.59846	-3.58124	-3.56684	-3.55301	-3.53386
61.25	423.083		-13.0797	-11.6229	-10.3736	-9.2066	-8.12449	-7.21028	-6.50691	-5.96131	-5.57087	-5.28475	-5.05453	-4.91506	-4.79869	-4.69833	-4.61066	-4.54591	-4.49639	-4.43063	-4.37164	-4.32339	-4.27187	-4.21761	-4.16818	-4.10918	-4.06023	-4.014	-3.98022	-3.94896	-3.91711	-3.88928	-3.85661	-3.83231	-3.804	-3.77576	-3.74667	-3.72185	-3.70868	-3.69662	-3.67123	-3.64336	-3.62066	-3.60053	-3.57486	-3.55811	-3.54476	-3.52992	-3.51171
63.75	423.348		-12.9871	-11.547	-10.3076	-9.1512	-8.07492	-7.16484	-6.46288	-5.92618	-5.54663	-5.26167	-5.0372	-4.9035	-4.78651	-4.69107	-4.6015	-4.53682	-4.48799	-4.42565	-4.365	-4.31976	-4.26968	-4.21604	-4.16387	-4.10483	-4.05547	-4.00808	-3.97299	-3.94254	-3.90953	-3.88182	-3.84991	-3.82335	-3.79627	-3.76527	-3.74065	-3.71599	-3.70287	-3.69057	-3.66475	-3.63602	-3.61459	-3.59614	-3.56957	-3.55481	-3.53953	-3.5281	-3.50666
66.25	423.613		-12.975	-11.5304	-10.295	-9.13887	-8.07794	-7.1684	-6.46098	-5.92788	-5.54526	-5.25583	-5.03375	-4.89408	-4.77278	-4.67944	-4.59429	-4.53382	-4.47921	-4.41452	-4.35477	-4.30789	-4.26124	-4.2087	-4.15613	-4.09982	-4.04986	-4.00434	-3.96845	-3.93677	-3.90576	-3.87785	-3.84562	-3.82102	-3.79635	-3.76528	-3.73832	-3.7152	-3.70089	-3.68981	-3.66428	-3.63825	-3.61485	-3.59669	-3.5696	-3.55511	-3.5397	-3.52871	-3.50981
68.75	423.878		-13.0199	-11.5713	-10.326	-9.16038	-8.09627	-7.17614	-6.47202	-5.93609	-5.55094	-5.26405	-5.04095	-4.89827	-4.78	-4.67871	-4.59558	-4.53438	-4.48325	-4.41924	-4.35765	-4.31217	-4.26322	-4.20934	-4.1567	-4.0992	-4.05069	-4.00691	-3.96879	-3.93786	-3.90463	-3.87639	-3.84453	-3.82194	-3.79565	-3.76804	-3.73957	-3.71776	-3.70472	-3.69423	-3.66771	-3.64251	-3.61992	-3.6008	-3.57426	-3.5579	-3.54505	-3.53342	-3.51601
71.25	424.143		-12.8622	-11.4451	-10.2239	-9.08278	-8.043	-7.13615	-6.42881	-5.9072	-5.52881	-5.24048	-5.02166	-4.88253	-4.76438	-4.66561	-4.58562	-4.52516	-4.47326	-4.41575	-4.35305	-4.30877	-4.26422	-4.21315	-4.15718	-4.10328	-4.05512	-4.01214	-3.97333	-3.94404	-3.91261	-3.88212	-3.85211	-3.82792	-3.80621	-3.7765	-3.75305	-3.733	-3.72195	-3.70921	-3.68326	-3.65639	-3.63709	-3.61776	-3.5913	-3.57608	-3.56301	-3.55413	-3.53617
73.75	424.408		-12.9076	-11.4881	-10.2736	-9.13955	-8.10559	-7.19628	-6.47606	-5.96417	-5.59233	-5.29773	-5.07802	-4.9466	-4.82379	-4.72874	-4.6472	-4.58231	-4.53161	-4.47576	-4.41321	-4.36908	-4.3287	-4.27674	-4.21566	-4.16295	-4.11461	-4.07092	-4.03116	-4.00467	-3.97269	-3.93867	-3.90857	-3.88351	-3.86479	-3.83208	-3.81164	-3.78964	-3.78133	-3.76957	-3.74349	-3.71407	-3.69502	-3.67814	-3.65106	-3.63801	-3.62377	-3.61815	-3.59786
76.25	424.673		-12.9177	-11.4893	-10.2845	-9.15264	-8.1396	-7.22254	-6.49118	-5.98713	-5.61216	-5.3117	-5.0874	-4.95413	-4.82791	-4.72725	-4.65222	-4.58449	-4.53598	-4.47787	-4.41713	-4.37142	-4.33576	-4.28216	-4.21892	-4.16964	-4.12326	-4.08385	-4.04217	-4.01933	-3.98775	-3.94983	-3.91997	-3.89952	-3.88371	-3.85394	-3.83023	-3.80847	-3.8039	-3.79497	-3.769	-3.74056	-3.71929	-3.70349	-3.67763	-3.66478	-3.65396	-3.64866	-3.63204
78.75	424.938		-12.9978	-11.5671	-10.3385	-9.1945	-8.17771	-7.27041	-6.56571	-6.04624	-5.65531	-5.36546	-5.13885	-4.99248	-4.87358	-4.76222	-4.69182	-4.63143	-4.5793	-4.52036	-4.45788	-4.40738	-4.36295	-4.30972	-4.25176	-4.19924	-4.15292	-4.11475	-4.07392	-4.04416	-4.01432	-3.97972	-3.9484	-3.93149	-3.91118	-3.88705	-3.85517	-3.83642	-3.8297	-3.81912	-3.79368	-3.76746	-3.74905	-3.72539	-3.69831	-3.67727	-3.67002	-3.65767	-3.64852
81.25	425.203		-13.049	-11.6119	-10.3616	-9.21622	-8.18183	-7.28241	-6.56067	-6.03657	-5.64138	-5.33857	-5.12691	-4.97464	-4.8483	-4.75692	-4.67913	-4.62959	-4.55524	-4.50509	-4.44043	-4.38801	-4.34762	-4.30485	-4.2451	-4.19501	-4.14381	-4.09871	-4.0623	-4.02382	-3.99924	-3.96659	-3.93465	-3.91165	-3.89598	-3.86297	-3.83858	-3.82113	-3.80838	-3.79407	-3.77104	-3.7461	-3.7343	-3.71049	-3.6804	-3.6605	-3.64527	-3.63669	-3.62492
83.75	425.468		-13.1699	-11.6949	-10.4557	-9.29107	-8.26298	-7.33846	-6.58697	-6.06114	-5.66205	-5.34568	-5.12782	-4.97121	-4.83304	-4.74781	-4.675	-4.62637	-4.55229	-4.4906	-4.43131	-4.37788	-4.34677	-4.30197	-4.24474	-4.19975	-4.14821	-4.10726	-4.07034	-4.03613	-4.01404	-3.98371	-3.95212	-3.93293	-3.92082	-3.88717	-3.85876	-3.8406	-3.82684	-3.81872	-3.79757	-3.77807	-3.7545	-3.73657	-3.70767	-3.69567	-3.68116	-3.67492	-3.66439
86.25	425.733		-13.0288	-11.5826	-10.3514	-9.19845	-8.18288	-7.27523	-6.53935	-6.01559	-5.61825	-5.30873	-5.09796	-4.93723	-4.80277	-4.7192	-4.64916	-4.60804	-4.52989	-4.4719	-4.41036	-4.35756	-4.3247	-4.28297	-4.22733	-4.18263	-4.13026	-4.08934	-4.05231	-4.01445	-3.99427	-3.96704	-3.93633	-3.91582	-3.90399	-3.86985	-3.84263	-3.82792	-3.81157	-3.80072	-3.78001	-3.76179	-3.74093	-3.71993	-3.68987	-3.67628	-3.6612	-3.65458	-3.64519
88.75	425.998		-13.0028	-11.5896	-10.3272	-9.18045	-8.14114	-7.24146	-6.54052	-6.0121	-5.61662	-5.32621	-5.11624	-4.96236	-4.84686	-4.74324	-4.66732	-4.61893	-4.55118	-4.51007	-4.43948	-4.38998	-4.34255	-4.30046	-4.24133	-4.18812	-4.13918	-4.09504	-4.05638	-4.01699	-3.99001	-3.95898	-3.92898	-3.90655	-3.888	-3.85952	-3.83683	-3.82294	-3.81238	-3.79538	-3.77217	-3.74653	-3.74194	-3.71304	-3.68297	-3.6583	-3.64734	-3.63755	-3.6278
91.25	426.263		-12.9421	-11.5297	-10.2897	-9.14565	-8.13217	-7.23507	-6.52426	-6.00242	-5.61092	-5.31762	-5.10694	-4.95133	-4.82754	-4.73102	-4.66156	-4.61703	-4.54743	-4.49864	-4.42996	-4.37935	-4.33754	-4.29402	-4.23491	-4.18565	-4.13485	-4.09381	-4.05304	-4.01432	-3.99062	-3.96163	-3.93236	-3.91045	-3.89585	-3.86429	-3.8398	-3.82728	-3.81432	-3.79884	-3.7763	-3.75322	-3.74094	-3.71379	-3.68246	-3.6624	-3.6505	-3.64251	-3.63372
93.75	426.529		-13.2233	-11.7636	-10.4863	-9.30825	-8.25279	-7.31935	-6.58218	-6.04602	-5.64931	-5.34755	-5.12892	-4.9768	-4.84955	-4.7495	-4.67283	-4.61875	-4.55404	-4.50502	-4.43496	-4.38547	-4.34257	-4.29653	-4.23491	-4.18338	-4.13299	-4.08988	-4.04843	-4.01256	-3.98519	-3.9536	-3.92435	-3.90158	-3.88559	-3.85377	-3.83145	-3.81572	-3.80514	-3.79075	-3.76756	-3.74227	-3.73002	-3.7054	-3.67503	-3.65643	-3.64483	-3.63821	-3.62645
96.25	426.794		-13.2623	-11.7924	-10.5168	-9.33492	-8.27262	-7.34294	-6.60593	-6.06366	-5.66446	-5.36166	-5.14088	-4.98832	-4.85862	-4.76494	-4.68656	-4.63487	-4.56803	-4.51462	-4.44742	-4.39569	-4.35325	-4.30747	-4.24961	-4.19802	-4.14628	-4.10203	-4.06359	-4.0263	-4.00133	-3.97314	-3.94303	-3.91998	-3.90338	-3.86993	-3.8457	-3.82853	-3.81552	-3.8022	-3.78075	-3.75672	-3.74104	-3.71703	-3.68626	-3.66961	-3.65667	-3.64892	-3.63711
98.75	427.059		-13.3882	-11.8947	-10.601	-9.40205	-8.31722	-7.37405	-6.63711	-6.08136	-5.67148	-5.36896	-5.14024	-4.98498	-4.85916	-4.75704	-4.67696	-4.62118	-4.55898	-4.50364	-4.43803	-4.38503	-4.33905	-4.29181	-4.23772	-4.18413	-4.13431	-4.09042	-4.05404	-4.01788	-3.99163	-3.96343	-3.93272	-3.91222	-3.89197	-3.8632	-3.8353	-3.81649	-3.80511	-3.79295	-3.77193	-3.74806	-3.73224	-3.70746	-3.67889	-3.66027	-3.65048	-3.63912	-3.62924
101.25	427.324		-13.5008	-11.9773	-10.6691	-9.44629	-8.33408	-7.36688	-6.61798	-6.04936	-5.63445	-5.32788	-5.09501	-4.93792	-4.81122	-4.70836	-4.62479	-4.56635	-4.50763	-4.44819	-4.38442	-4.33311	-4.28698	-4.23872	-4.18844	-4.13403	-4.08498	-4.04096	-4.00583	-3.97185	-3.94399	-3.91806	-3.88754	-3.86784	-3.84517	-3.81806	-3.78932	-3.76896	-3.75687	-3.74716	-3.72657	-3.70488	-3.68525	-3.66353	-3.63706	-3.62139	-3.61222	-3.60069	-3.58943
103.75	427.589		-13.1481	-11.679	-10.4001	-9.21122	-8.1362	-7.19985	-6.47883	-5.92356	-5.5128	-5.21859	-4.9924	-4.83223	-4.71453	-4.60509	-4.52868	-4.47434	-4.41565	-4.3607	-4.29579	-4.24551	-4.19722	-4.15094	-4.1016	-4.04855	-4.00125	-3.96006	-3.924	-3.88889	-3.86186	-3.83504	-3.80579	-3.7869	-3.76432	-3.7408	-3.71159	-3.69517	-3.68347	-3.67037	-3.64877	-3.6271	-3.61163	-3.58591	-3.56029	-3.5402	-3.53314	-3.51928	-3.51123
106.25	427.854		-12.9413	-11.4861	-10.2346	-9.06451	-8.00001	-7.07024	-6.35223	-5.8078	-5.40655	-5.11259	-4.88823	-4.73505	-4.61782	-4.51219	-4.434	-4.37615	-4.32179	-4.2656	-4.20457	-4.15668	-4.11183	-4.06528	-4.01717	-3.96539	-3.91982	-3.87898	-3.84468	-3.81386	-3.78578	-3.75851	-3.72956	-3.71121	-3.68871	-3.66562	-3.63768	-3.61896	-3.60866	-3.59816	-3.57685	-3.5555	-3.53768	-3.5164	-3.49297	-3.47634	-3.46896	-3.45654	-3.44609
108.75	428.119		-13.0062	-11.5382	-10.2725	-9.08527	-8.0065	-7.06528	-6.33578	-5.78058	-5.3736	-5.07713	-4.8527	-4.69372	-4.57474	-4.4703	-4.39197	-4.33644	-4.27903	-4.22167	-4.15925	-4.11188	-4.06655	-4.02125	-3.97467	-3.92352	-3.87657	-3.83544	-3.8008	-3.76826	-3.74121	-3.71594	-3.68797	-3.66777	-3.64553	-3.62123	-3.59443	-3.57736	-3.56421	-3.55177	-3.53051	-3.51044	-3.49152	-3.46971	-3.44633	-3.43082	-3.42249	-3.41007	-3.39926
111.25	428.384		-13.0347	-11.5549	-10.2857	-9.08325	-7.98855	-7.03035	-6.29177	-5.73055	-5.32735	-5.03028	-4.8051	-4.64775	-4.52691	-4.42521	-4.34435	-4.28749	-4.23424	-4.17365	-4.11107	-4.0672	-4.0222	-3.97543	-3.93047	-3.87869	-3.83139	-3.79007	-3.75445	-3.72398	-3.69525	-3.67299	-3.64615	-3.62445	-3.60117	-3.5757	-3.55086	-3.53341	-3.51863	-3.50732	-3.48584	-3.46709	-3.44406	-3.42532	-3.40254	-3.39137	-3.38218	-3.37173	-3.35763
113.75	428.649		-12.9559	-11.4733	-10.2155	-9.01401	-7.91476	-6.95913	-6.23472	-5.6702	-5.2679	-4.97515	-4.7487	-4.59198	-4.47378	-4.37358	-4.29109	-4.23499	-4.18577	-4.11976	-4.0618	-4.01826	-3.97237	-3.92453	-3.88626	-3.83312	-3.78718	-3.74629	-3.71395	-3.68477	-3.65563	-3.63777	-3.61001	-3.59096	-3.56397	-3.54145	-3.51257	-3.49309	-3.47724	-3.46997	-3.44985	-3.43421	-3.40669	-3.39032	-3.36923	-3.35987	-3.35169	-3.33929	-3.32544
116.25	428.914		-12.615	-11.1798	-9.95752	-8.79883	-7.73262	-6.81624	-6.11325	-5.56692	-5.17363	-4.88574	-4.66973	-4.51583	-4.40056	-4.30792	-4.22631	-4.17518	-4.11963	-4.05798	-4.0021	-3.95793	-3.91422	-3.87064	-3.83261	-3.78151	-3.73547	-3.69355	-3.66418	-3.63291	-3.60645	-3.58814	-3.55994	-3.53987	-3.51472	-3.4907	-3.46346	-3.44447	-3.42774	-3.41904	-3.39961	-3.38373	-3.35969	-3.34284	-3.32149	-3.31097	-3.30045	-3.28811	-3.27436
118.75	429.179		-12.4901	-11.0659	-9.86825	-8.72678	-7.67757	-6.77013	-6.06862	-5.53297	-5.14547	-4.8566	-4.64062	-4.49113	-4.37487	-4.28495	-4.20437	-4.15143	-4.0979	-4.03424	-3.98171	-3.9377	-3.8976	-3.85339	-3.81546	-3.76616	-3.72105	-3.68017	-3.65175	-3.62342	-3.59727	-3.57783	-3.54946	-3.53044	-3.50646	-3.48247	-3.45481	-3.43434	-3.41891	-3.41217	-3.393	-3.37715	-3.3507	-3.33644	-3.31617	-3.30775	-3.29719	-3.28553	-3.27122
121.25	429.444		-12.5819	-11.149	-9.92831	-8.77372	-7.71357	-6.79475	-6.09019	-5.54791	-5.15309	-4.86476	-4.64721	-4.49288	-4.37991	-4.27999	-4.20013	-4.14486	-4.09159	-4.03067	-3.97478	-3.93121	-3.88735	-3.8427	-3.80276	-3.75214	-3.70781	-3.6674	-3.63673	-3.60759	-3.5793	-3.55676	-3.52867	-3.50987	-3.48459	-3.46338	-3.43549	-3.41652	-3.40227	-3.39313	-3.37198	-3.35487	-3.33218	-3.31526	-3.2955	-3.28294	-3.27409	-3.26088	-3.24794
123.75	429.709		-12.5925	-11.1635	-9.9393	-8.78425	-7.71752	-6.79712	-6.08606	-5.54256	-5.14975	-4.86155	-4.6427	-4.49187	-4.37906	-4.27926	-4.19759	-4.13951	-4.08792	-4.02964	-3.97178	-3.92913	-3.88459	-3.83994	-3.79799	-3.74717	-3.70228	-3.6607	-3.62938	-3.60076	-3.5722	-3.54852	-3.52148	-3.49978	-3.47531	-3.452	-3.42783	-3.40881	-3.39512	-3.3833	-3.36177	-3.34195	-3.32108	-3.30353	-3.28358	-3.27145	-3.26185	-3.24953	-3.23457
126.25	429.975		-12.6618	-11.2172	-9.99894	-8.8377	-7.7687	-6.83064	-6.10173	-5.56197	-5.17443	-4.88096	-4.65563	-4.5121	-4.39502	-4.29446	-4.21211	-4.14614	-4.10256	-4.04093	-3.98435	-3.9435	-3.9025	-3.85396	-3.80934	-3.75937	-3.71546	-3.67518	-3.6419	-3.61923	-3.58846	-3.56234	-3.53599	-3.51472	-3.4915	-3.46755	-3.44461	-3.42319	-3.41258	-3.40331	-3.3812	-3.35991	-3.33486	-3.32138	-3.30254	-3.29456	-3.28577	-3.27601	-3.25852
128.75	430.24		-12.6754	-11.2401	-10.0064	-8.83604	-7.75811	-6.81537	-6.08013	-5.53743	-5.15508	-4.86327	-4.64537	-4.50072	-4.3821	-4.2859	-4.20194	-4.13987	-4.09202	-4.03538	-3.97217	-3.93467	-3.89188	-3.84527	-3.79694	-3.74623	-3.69943	-3.65697	-3.62003	-3.59387	-3.56267	-3.53818	-3.51364	-3.48676	-3.46507	-3.43606	-3.41977	-3.40171	-3.38773	-3.37382	-3.35037	-3.32814	-3.30619	-3.29111	-3.26957	-3.26218	-3.25001	-3.24365	-3.2228
131.25	430.505		-12.7218	-11.286	-10.0329	-8.84554	-7.74956	-6.79797	-6.07633	-5.5213	-5.13595	-4.85392	-4.63469	-4.48646	-4.37467	-4.26972	-4.18543	-4.12392	-4.08124	-4.02496	-3.95832	-3.92306	-3.87287	-3.82452	-3.77893	-3.7242	-3.67807	-3.6359	-3.59718	-3.56961	-3.53567	-3.5142	-3.4903	-3.46339	-3.43702	-3.41138	-3.39391	-3.37765	-3.36261	-3.34728	-3.32267	-3.30094	-3.2802	-3.26219	-3.24071	-3.23053	-3.22047	-3.21182	-3.19147
133.75	430.77		-12.4662	-11.0539	-9.82656	-8.66024	-7.59466	-6.66795	-5.95676	-5.40678	-5.01423	-4.73155	-4.52083	-4.35928	-4.24839	-4.14807	-4.07087	-4.02087	-3.96594	-3.90767	-3.84504	-3.80733	-3.76081	-3.71829	-3.67847	-3.62877	-3.5823	-3.54247	-3.50714	-3.47561	-3.44723	-3.42815	-3.40407	-3.37919	-3.35484	-3.33092	-3.30965	-3.29694	-3.27751	-3.26145	-3.23821	-3.22195	-3.19995	-3.18073	-3.16056	-3.14948	-3.13874	-3.12743	-3.11179
136.25	431.035		-12.4187	-11.0028	-9.78362	-8.61482	-7.55541	-6.62799	-5.91453	-5.36394	-4.97124	-4.68758	-4.47763	-4.31275	-4.19894	-4.1023	-4.02721	-3.98024	-3.92351	-3.86026	-3.79954	-3.76174	-3.71721	-3.67458	-3.6372	-3.58901	-3.54185	-3.50331	-3.46808	-3.43634	-3.40931	-3.39262	-3.36864	-3.34445	-3.32057	-3.29627	-3.27315	-3.26102	-3.23919	-3.22448	-3.20165	-3.18817	-3.16166	-3.14389	-3.12386	-3.11512	-3.10378	-3.09254	-3.0774
138.75	431.3		-12.3531	-10.9243	-9.71937	-8.56338	-7.49919	-6.5789	-5.86325	-5.31602	-4.92283	-4.63157	-4.42091	-4.26098	-4.14473	-4.0567	-3.97571	-3.92598	-3.86713	-3.80153	-3.74855	-3.70827	-3.66845	-3.62779	-3.59406	-3.54718	-3.50126	-3.4606	-3.43244	-3.40279	-3.37721	-3.36014	-3.33405	-3.312	-3.28786	-3.26378	-3.23896	-3.22149	-3.20078	-3.19079	-3.17062	-3.15822	-3.1298	-3.11693	-3.09926	-3.0933	-3.08074	-3.06903	-3.05311
141.25	431.565		-12.357	-10.9254	-9.71839	-8.56753	-7.50623	-6.58414	-5.87398	-5.32607	-4.92301	-4.63457	-4.41212	-4.25306	-4.14468	-4.0379	-3.95995	-3.89997	-3.85078	-3.78684	-3.73554	-3.69277	-3.64978	-3.60627	-3.5726	-3.52517	-3.484	-3.44644	-3.41904	-3.39378	-3.3662	-3.34245	-3.31619	-3.29913	-3.27281	-3.25701	-3.22766	-3.20849	-3.19514	-3.1852	-3.16446	-3.14874	-3.12392	-3.10829	-3.09429	-3.08256	-3.07683	-3.06003	-3.04891
143.75	431.83		-12.3599	-10.9291	-9.71486	-8.56433	-7.49718	-6.57891	-5.87443	-5.32393	-4.91888	-4.63245	-4.41043	-4.25099	-4.14487	-4.03659	-3.95695	-3.89674	-3.84652	-3.78415	-3.73232	-3.6889	-3.64353	-3.60054	-3.56711	-3.51835	-3.47722	-3.43851	-3.41199	-3.38527	-3.35737	-3.33319	-3.3064	-3.289	-3.26138	-3.24617	-3.2166	-3.19713	-3.18372	-3.1728	-3.15186	-3.13532	-3.11281	-3.09584	-3.08174	-3.06789	-3.06206	-3.04398	-3.03314
146.25	432.095		-12.3478	-10.9209	-9.70466	-8.5558	-7.46974	-6.54135	-5.81174	-5.26685	-4.87778	-4.58438	-4.36785	-4.22228	-4.11025	-4.01504	-3.92571	-3.85997	-3.81038	-3.75531	-3.69984	-3.66174	-3.62028	-3.57913	-3.53892	-3.49055	-3.44723	-3.40337	-3.3758	-3.35151	-3.32187	-3.29625	-3.27162	-3.24607	-3.22223	-3.1979	-3.18139	-3.16005	-3.14685	-3.13328	-3.11205	-3.091	-3.07129	-3.05889	-3.04361	-3.03618	-3.02465	-3.01433	-2.99405
148.75	432.36		-12.1735	-10.7697	-9.5674	-8.4351	-7.35696	-6.44338	-5.73963	-5.19664	-4.80663	-4.52363	-4.30548	-4.16042	-4.0586	-3.95412	-3.86626	-3.79888	-3.75574	-3.70217	-3.64861	-3.61069	-3.56506	-3.52346	-3.48759	-3.43759	-3.39759	-3.35526	-3.32989	-3.30697	-3.27614	-3.25062	-3.22587	-3.20332	-3.17566	-3.15756	-3.13783	-3.11622	-3.10542	-3.09216	-3.07109	-3.04992	-3.03251	-3.01812	-3.00533	-2.99421	-2.98653	-2.97213	-2.95445
151.25	432.625		-12.101	-10.704	-9.51581	-8.39089	-7.33033	-6.42007	-5.71453	-5.17721	-4.78711	-4.50349	-4.28426	-4.13754	-4.03488	-3.92853	-3.84525	-3.7779	-3.73532	-3.6796	-3.62727	-3.58892	-3.54559	-3.50338	-3.46733	-3.4196	-3.3802	-3.3404	-3.31404	-3.29258	-3.26265	-3.23584	-3.21156	-3.19045	-3.16436	-3.14733	-3.12608	-3.10536	-3.09521	-3.08224	-3.0609	-3.04037	-3.02098	-3.00678	-2.99472	-2.98396	-2.97743	-2.96273	-2.94667
153.75	432.89		-12.2018	-10.786	-9.58329	-8.43984	-7.37371	-6.46532	-5.75679	-5.21089	-4.81812	-4.52958	-4.32165	-4.16319	-4.05065	-3.96235	-3.87828	-3.82668	-3.76625	-3.70395	-3.65142	-3.6112	-3.56963	-3.531	-3.49776	-3.45049	-3.40521	-3.36282	-3.33698	-3.30647	-3.2807	-3.26184	-3.23569	-3.21231	-3.18722	-3.16371	-3.14053	-3.12226	-3.10178	-3.08969	-3.06925	-3.05523	-3.03059	-3.01709	-3.00059	-2.99261	-2.9793	-2.96627	-2.94975
156.25	433.155		-12.4841	-11.0318	-9.79786	-8.62784	-7.53	-6.59668	-5.86486	-5.30503	-4.90283	-4.6067	-4.38961	-4.23172	-4.11706	-4.02404	-3.93608	-3.87749	-3.81943	-3.75754	-3.70362	-3.66233	-3.61947	-3.57933	-3.544	-3.49561	-3.45015	-3.4063	-3.38033	-3.35113	-3.32416	-3.30235	-3.27625	-3.25164	-3.22627	-3.20232	-3.18044	-3.16031	-3.14185	-3.12847	-3.10769	-3.09069	-3.06712	-3.05332	-3.03742	-3.02917	-3.01649	-3.00304	-2.98548
158.75	433.421		-12.9079	-11.3901	-10.1097	-8.88691	-7.75172	-6.77615	-6.01376	-5.43126	-5.01514	-4.70916	-4.48186	-4.31678	-4.19414	-4.0976	-4.00836	-3.94687	-3.88849	-3.8185	-3.76316	-3.72023	-3.67613	-3.63208	-3.59618	-3.54637	-3.49906	-3.45547	-3.42677	-3.39705	-3.36884	-3.34733	-3.32059	-3.29654	-3.27011	-3.24572	-3.22053	-3.19972	-3.17957	-3.16756	-3.14583	-3.13004	-3.10102	-3.08788	-3.07123	-3.06422	-3.05176	-3.0379	-3.02067
161.25	433.686		-12.8159	-11.322	-10.0508	-8.84963	-7.72282	-6.7609	-6.01534	-5.44244	-5.02942	-4.72911	-4.50156	-4.34213	-4.22797	-4.12241	-4.03232	-3.96526	-3.9121	-3.84774	-3.79225	-3.75009	-3.70305	-3.6582	-3.62013	-3.56844	-3.52393	-3.48016	-3.45184	-3.42433	-3.39316	-3.3667	-3.33933	-3.31618	-3.28777	-3.2671	-3.24223	-3.22018	-3.20463	-3.19153	-3.16817	-3.14858	-3.12532	-3.11072	-3.09559	-3.08399	-3.07357	-3.05789	-3.04073
163.75	433.951		-12.6643	-11.1719	-9.92711	-8.73398	-7.62084	-6.65834	-5.90248	-5.33612	-4.92709	-4.62087	-4.3961	-4.23603	-4.11692	-4.0199	-3.93159	-3.86671	-3.81199	-3.74291	-3.69199	-3.65116	-3.61118	-3.56775	-3.53258	-3.48518	-3.4408	-3.39875	-3.37196	-3.34721	-3.31806	-3.29366	-3.2671	-3.24478	-3.21895	-3.19714	-3.17251	-3.1502	-3.13302	-3.1229	-3.1009	-3.08505	-3.05573	-3.04608	-3.03271	-3.0271	-3.01551	-3.00205	-2.98392
166.25	434.216		-12.3767	-10.9174	-9.6962	-8.5291	-7.42081	-6.47329	-5.73267	-5.17643	-4.77893	-4.47887	-4.26009	-4.10821	-3.9954	-3.90055	-3.80809	-3.74062	-3.69046	-3.62657	-3.57695	-3.5401	-3.50002	-3.45848	-3.42475	-3.37687	-3.33464	-3.29116	-3.26683	-3.24473	-3.21376	-3.18952	-3.16388	-3.14025	-3.11309	-3.09208	-3.07174	-3.04811	-3.03241	-3.02227	-3.00052	-2.98364	-2.95735	-2.94996	-2.93871	-2.93425	-2.92223	-2.9099	-2.88855
168.75	434.481		-12.4277	-10.9615	-9.71031	-8.52312	-7.41055	-6.45079	-5.70398	-5.13864	-4.73377	-4.43622	-4.21819	-4.05727	-3.94432	-3.84128	-3.75292	-3.68739	-3.63414	-3.57336	-3.51704	-3.4801	-3.43604	-3.39498	-3.35822	-3.31016	-3.26707	-3.22505	-3.19593	-3.17005	-3.13889	-3.11353	-3.08956	-3.06535	-3.03902	-3.01883	-2.99906	-2.97996	-2.96332	-2.94909	-2.92592	-2.90907	-2.88652	-2.87429	-2.86148	-2.85295	-2.84251	-2.82971	-2.81148
171.25	434.746		-12.4531	-10.9832	-9.73248	-8.54373	-7.43977	-6.47986	-5.73123	-5.16619	-4.75831	-4.4612	-4.2388	-4.07632	-3.96247	-3.8551	-3.77028	-3.70322	-3.65121	-3.58765	-3.53147	-3.49277	-3.44845	-3.40536	-3.3677	-3.32022	-3.27725	-3.23711	-3.20654	-3.18108	-3.15031	-3.12318	-3.0991	-3.07618	-3.05035	-3.03125	-3.0089	-2.99013	-2.97434	-2.95982	-2.93602	-2.91854	-2.89461	-2.88108	-2.86818	-2.85836	-2.84937	-2.83516	-2.81901
173.75	435.011		-12.4464	-10.9643	-9.71934	-8.53448	-7.42168	-6.46492	-5.71421	-5.14864	-4.74033	-4.43737	-4.21624	-4.05595	-3.93945	-3.84112	-3.75121	-3.68475	-3.62925	-3.56373	-3.51254	-3.47242	-3.43127	-3.39022	-3.35585	-3.3089	-3.26586	-3.22343	-3.19799	-3.1727	-3.14331	-3.11784	-3.09218	-3.06995	-3.04373	-3.02358	-3.00048	-2.97835	-2.96168	-2.95049	-2.92884	-2.91305	-2.88723	-2.8773	-2.86535	-2.85828	-2.8473	-2.8333	-2.81591
176.25	435.276		-12.4698	-10.9935	-9.73719	-8.54847	-7.43293	-6.4745	-5.71687	-5.15427	-4.75242	-4.44635	-4.23693	-4.07503	-3.95414	-3.86518	-3.77301	-3.71297	-3.64835	-3.58765	-3.53153	-3.49407	-3.45417	-3.4164	-3.37758	-3.33074	-3.28452	-3.23931	-3.21118	-3.18178	-3.15238	-3.12821	-3.10302	-3.07638	-3.05269	-3.02671	-3.00946	-2.98996	-2.96952	-2.95609	-2.93345	-2.91833	-2.89525	-2.88565	-2.8705	-2.86466	-2.84882	-2.83951	-2.81873
178.75	435.541		-12.3975	-10.937	-9.68105	-8.50697	-7.39942	-6.45525	-5.70106	-5.14343	-4.74047	-4.43448	-4.22818	-4.0664	-3.9474	-3.85791	-3.76562	-3.70588	-3.63676	-3.58202	-3.52456	-3.48558	-3.44535	-3.41035	-3.36901	-3.32291	-3.27662	-3.2302	-3.20297	-3.17158	-3.14339	-3.11609	-3.09083	-3.06303	-3.0409	-3.01429	-2.99904	-2.98015	-2.96079	-2.94438	-2.92171	-2.90429	-2.88693	-2.87485	-2.85933	-2.85028	-2.8339	-2.8241	-2.80423
181.25	435.806		-12.2556	-10.8132	-9.59817	-8.45497	-7.39002	-6.45714	-5.70982	-5.1787	-4.78771	-4.48118	-4.27279	-4.12025	-4.00017	-3.90715	-3.82015	-3.7542	-3.69272	-3.63478	-3.58165	-3.54285	-3.50829	-3.46875	-3.42322	-3.37918	-3.33599	-3.29364	-3.26427	-3.23986	-3.20943	-3.1764	-3.15005	-3.12728	-3.10703	-3.08323	-3.0646	-3.04324	-3.02981	-3.01871	-2.99473	-2.9763	-2.95561	-2.94738	-2.93305	-2.92485	-2.91098	-2.90258	-2.88358
183.75	436.071		-12.0696	-10.6537	-9.46484	-8.36139	-7.31858	-6.42714	-5.70409	-5.18894	-4.80395	-4.49778	-4.29865	-4.15097	-4.0312	-3.95093	-3.86027	-3.79988	-3.72848	-3.67345	-3.62539	-3.58238	-3.55045	-3.51535	-3.47087	-3.42713	-3.38329	-3.33732	-3.31449	-3.28638	-3.25924	-3.22636	-3.19663	-3.1746	-3.15496	-3.12901	-3.10895	-3.08462	-3.07046	-3.06145	-3.03975	-3.02149	-3.00409	-2.9965	-2.98082	-2.97099	-2.95358	-2.94453	-2.92598
186.25	436.336		-12.0067	-10.5951	-9.40578	-8.32794	-7.28801	-6.42723	-5.73342	-5.22477	-4.83427	-4.5273	-4.33595	-4.18733	-4.07218	-3.99592	-3.89948	-3.84327	-3.76086	-3.71049	-3.66775	-3.61912	-3.58609	-3.55599	-3.51421	-3.46836	-3.42593	-3.37594	-3.36129	-3.32825	-3.30232	-3.26795	-3.23318	-3.21551	-3.19289	-3.17025	-3.14483	-3.11669	-3.10345	-3.09813	-3.07845	-3.06144	-3.05094	-3.0427	-3.0271	-3.01088	-2.99243	-2.97965	-2.96449
188.75	436.602		-11.9287	-10.538	-9.368	-8.2943	-7.25041	-6.38084	-5.68192	-5.17696	-4.8002	-4.49801	-4.30371	-4.16639	-4.0541	-3.97746	-3.87967	-3.81758	-3.74889	-3.7008	-3.65614	-3.61396	-3.58151	-3.54892	-3.50651	-3.46041	-3.41902	-3.36958	-3.35257	-3.32595	-3.29746	-3.26477	-3.23342	-3.21204	-3.18973	-3.16523	-3.14694	-3.11876	-3.10762	-3.10103	-3.08107	-3.06132	-3.04915	-3.04336	-3.02905	-3.01839	-3.00063	-2.99147	-2.9707
191.25	436.867		-11.9368	-10.5585	-9.39208	-8.29591	-7.28001	-6.38927	-5.68526	-5.17215	-4.78505	-4.49374	-4.28742	-4.13482	-4.02761	-3.92564	-3.84822	-3.787	-3.73077	-3.6763	-3.62559	-3.58584	-3.54958	-3.51072	-3.46923	-3.42607	-3.38642	-3.34835	-3.32046	-3.29706	-3.26837	-3.23593	-3.20971	-3.1913	-3.16991	-3.15262	-3.12948	-3.11064	-3.1002	-3.08878	-3.06558	-3.04751	-3.02972	-3.01706	-3.00419	-2.99117	-2.98225	-2.96952	-2.95593
193.75	437.132		-11.953	-10.5626	-9.36848	-8.25322	-7.22804	-6.31491	-5.58808	-5.07113	-4.6808	-4.382	-4.18412	-4.02331	-3.91165	-3.80994	-3.73311	-3.67484	-3.61077	-3.56295	-3.50616	-3.46932	-3.43502	-3.40042	-3.35438	-3.31361	-3.27306	-3.23497	-3.2032	-3.17743	-3.14828	-3.11437	-3.09041	-3.07029	-3.05246	-3.03351	-3.01587	-3.00123	-2.98947	-2.97564	-2.95166	-2.93552	-2.92212	-2.90935	-2.89578	-2.88286	-2.87286	-2.8643	-2.85063
196.25	437.397		-11.916	-10.5378	-9.34668	-8.24277	-7.22688	-6.33129	-5.61612	-5.1012	-4.70886	-4.41294	-4.21664	-4.05445	-3.94446	-3.8435	-3.76763	-3.71247	-3.6442	-3.59793	-3.54127	-3.50166	-3.46596	-3.43277	-3.38701	-3.346	-3.3048	-3.26597	-3.23568	-3.20685	-3.17966	-3.14563	-3.1207	-3.10062	-3.08285	-3.06369	-3.0446	-3.03035	-3.01801	-3.00279	-2.97931	-2.96251	-2.95158	-2.93604	-2.92137	-2.90553	-2.89514	-2.8847	-2.87297
198.75	437.662		-12.052	-10.6512	-9.4582	-8.34151	-7.32099	-6.40971	-5.68591	-5.16712	-4.77107	-4.47238	-4.26664	-4.10567	-3.99399	-3.88789	-3.81366	-3.75359	-3.69232	-3.6408	-3.58636	-3.54582	-3.51104	-3.47397	-3.42911	-3.38808	-3.34827	-3.31174	-3.28087	-3.2559	-3.22775	-3.19307	-3.16792	-3.15089	-3.13241	-3.11572	-3.09308	-3.07705	-3.06723	-3.05511	-3.03192	-3.01533	-3.00001	-2.98592	-2.97247	-2.95803	-2.95055	-2.93923	-2.92871
201.25	437.927		-11.8978	-10.5259	-9.35259	-8.25913	-7.26062	-6.37522	-5.67239	-5.16312	-4.77214	-4.47995	-4.27898	-4.11915	-4.01016	-3.9069	-3.83467	-3.77918	-3.71543	-3.66518	-3.61147	-3.56968	-3.53433	-3.4984	-3.4543	-3.41317	-3.37306	-3.33645	-3.30665	-3.2795	-3.25295	-3.21947	-3.19356	-3.17684	-3.15838	-3.14143	-3.11759	-3.10224	-3.09162	-3.07917	-3.05647	-3.04003	-3.02607	-3.01025	-2.99559	-2.97938	-2.97133	-2.95908	-2.9498
203.75	438.192		-11.9135	-10.5378	-9.35253	-8.2504	-7.24071	-6.34817	-5.64503	-5.13009	-4.73607	-4.44375	-4.24579	-4.08204	-3.97471	-3.87051	-3.79718	-3.74384	-3.6783	-3.63046	-3.57526	-3.53483	-3.49823	-3.46417	-3.42128	-3.37965	-3.33973	-3.30259	-3.27293	-3.24449	-3.21743	-3.18536	-3.1599	-3.14299	-3.12364	-3.1076	-3.08474	-3.07065	-3.05901	-3.0461	-3.02351	-3.00854	-2.99639	-2.98019	-2.96587	-2.94915	-2.94118	-2.92909	-2.91986
206.25	438.457		-11.8272	-10.4626	-9.29919	-8.19676	-7.20622	-6.31464	-5.60929	-5.09661	-4.70684	-4.41558	-4.22034	-4.05211	-3.94068	-3.84315	-3.77626	-3.7308	-3.66433	-3.61103	-3.55639	-3.51746	-3.48471	-3.45081	-3.41099	-3.3725	-3.33096	-3.29686	-3.2653	-3.2368	-3.21269	-3.18647	-3.16274	-3.14566	-3.12873	-3.11055	-3.08723	-3.07644	-3.06079	-3.04875	-3.02724	-3.01667	-2.99758	-2.98254	-2.96734	-2.95569	-2.9471	-2.93694	-2.92807
208.75	438.722		-11.9062	-10.5421	-9.35721	-8.25841	-7.24447	-6.36083	-5.65857	-5.13897	-4.74434	-4.45463	-4.25531	-4.09334	-3.98707	-3.88601	-3.81195	-3.76044	-3.6946	-3.65048	-3.59372	-3.55211	-3.51436	-3.48234	-3.44051	-3.39909	-3.35793	-3.31929	-3.29127	-3.26104	-3.23689	-3.20711	-3.18291	-3.16309	-3.1449	-3.12614	-3.10638	-3.09308	-3.08077	-3.06456	-3.04395	-3.02717	-3.01742	-2.99844	-2.98312	-2.96673	-2.95834	-2.94603	-2.9366
211.25	438.987		-11.9846	-10.6097	-9.4195	-8.31338	-7.29247	-6.39803	-5.68053	-5.16076	-4.76822	-4.47331	-4.27316	-4.11386	-4.00351	-3.9054	-3.82961	-3.77583	-3.71016	-3.66633	-3.60862	-3.56795	-3.53235	-3.49996	-3.45546	-3.41469	-3.37271	-3.33332	-3.30414	-3.27515	-3.25058	-3.21977	-3.19612	-3.1746	-3.15816	-3.13672	-3.11983	-3.10596	-3.09395	-3.0776	-3.05678	-3.03898	-3.02854	-3.01125	-2.9955	-2.98148	-2.9718	-2.96195	-2.95028
213.75	439.252		-11.9959	-10.6056	-9.42328	-8.31399	-7.29975	-6.39832	-5.67654	-5.15771	-4.76256	-4.46464	-4.25925	-4.09927	-3.98641	-3.88634	-3.81318	-3.75718	-3.69473	-3.64521	-3.59126	-3.54917	-3.51624	-3.48167	-3.43905	-3.39967	-3.35916	-3.32242	-3.29373	-3.26766	-3.24327	-3.21216	-3.18798	-3.17048	-3.15406	-3.13531	-3.11399	-3.09866	-3.0882	-3.07583	-3.05579	-3.03998	-3.02484	-3.00974	-2.99542	-2.98293	-2.97556	-2.96487	-2.95541
216.25	439.517		-12.0303	-10.6206	-9.43806	-8.31481	-7.30102	-6.38182	-5.63907	-5.12079	-4.72771	-4.42072	-4.21909	-4.0555	-3.93378	-3.8418	-3.76965	-3.71676	-3.64999	-3.59595	-3.54262	-3.50236	-3.47528	-3.44123	-3.39798	-3.36153	-3.31952	-3.28378	-3.2532	-3.22782	-3.20401	-3.17473	-3.15117	-3.13362	-3.12006	-3.09845	-3.07809	-3.06365	-3.0504	-3.0407	-3.02077	-3.00891	-2.98817	-2.97748	-2.96276	-2.9557	-2.94609	-2.93938	-2.92838
218.75	439.782		-12.0437	-10.6354	-9.44445	-8.31679	-7.29458	-6.36542	-5.61404	-5.09474	-4.70362	-4.3967	-4.1935	-4.03333	-3.91281	-3.8168	-3.74338	-3.68582	-3.62335	-3.57388	-3.51735	-3.4793	-3.45133	-3.41696	-3.3707	-3.33396	-3.29263	-3.25664	-3.22411	-3.20062	-3.17507	-3.14361	-3.12175	-3.10239	-3.08954	-3.06758	-3.05144	-3.03743	-3.02644	-3.01462	-2.99402	-2.97956	-2.96187	-2.95074	-2.93644	-2.92936	-2.92062	-2.91544	-2.90287
221.25	440.048		-12.1354	-10.7167	-9.50691	-8.37224	-7.33317	-6.39811	-5.65364	-5.12438	-4.72183	-4.4189	-4.20566	-4.0452	-3.93311	-3.8212	-3.74698	-3.68162	-3.62664	-3.58002	-3.52339	-3.48332	-3.44935	-3.41319	-3.36826	-3.32879	-3.29078	-3.25541	-3.22441	-3.20255	-3.17487	-3.13965	-3.11741	-3.10089	-3.08421	-3.06888	-3.04963	-3.03408	-3.02805	-3.01518	-2.99433	-2.97678	-2.96387	-2.94912	-2.93737	-2.92444	-2.92088	-2.91064	-2.90137
223.75	440.313		-12.4	-10.9489	-9.70451	-8.54258	-7.47931	-6.52292	-5.75944	-5.22027	-4.81315	-4.50373	-4.28865	-4.12663	-4.0093	-3.89772	-3.82014	-3.75306	-3.69482	-3.6483	-3.58806	-3.54756	-3.51236	-3.47519	-3.42605	-3.38497	-3.34485	-3.30742	-3.27396	-3.25016	-3.22115	-3.1844	-3.16166	-3.14307	-3.12679	-3.10858	-3.09089	-3.07512	-3.06824	-3.0543	-3.0322	-3.01329	-3.00121	-2.98615	-2.97241	-2.95908	-2.95368	-2.94495	-2.93413
226.25	440.578		-12.458	-11.0004	-9.74951	-8.58614	-7.51308	-6.55827	-5.79448	-5.25221	-4.84318	-4.53175	-4.31686	-4.15571	-4.038	-3.92952	-3.84878	-3.78214	-3.72154	-3.67616	-3.6166	-3.57489	-3.53946	-3.50351	-3.45497	-3.41317	-3.37253	-3.33311	-3.30182	-3.2768	-3.24844	-3.2122	-3.18864	-3.16946	-3.15278	-3.13354	-3.11622	-3.09919	-3.09196	-3.07817	-3.05697	-3.03768	-3.02683	-3.0118	-2.99773	-2.98425	-2.97779	-2.96883	-2.95747
228.75	440.843		-12.4644	-11.004	-9.75446	-8.59306	-7.52113	-6.56823	-5.80595	-5.26427	-4.85384	-4.54121	-4.32615	-4.16471	-4.0468	-3.93893	-3.85804	-3.79181	-3.73031	-3.68468	-3.6264	-3.58368	-3.5489	-3.51338	-3.46556	-3.42395	-3.38364	-3.34418	-3.31407	-3.28897	-3.26109	-3.22485	-3.20069	-3.18265	-3.16589	-3.14728	-3.12874	-3.11108	-3.10421	-3.09154	-3.07097	-3.05224	-3.04135	-3.02662	-3.01274	-2.99905	-2.99285	-2.98347	-2.97291
231.25	441.108		-12.3563	-10.9151	-9.67656	-8.52578	-7.47189	-6.53368	-5.76934	-5.23218	-4.8227	-4.50827	-4.30145	-4.13449	-4.01309	-3.91427	-3.83689	-3.77985	-3.7082	-3.66462	-3.60506	-3.56159	-3.53011	-3.49914	-3.45109	-3.41292	-3.36998	-3.33035	-3.30022	-3.271	-3.24754	-3.21362	-3.19039	-3.16992	-3.15722	-3.13442	-3.11835	-3.10419	-3.09336	-3.07797	-3.05844	-3.04161	-3.03134	-3.0152	-2.99943	-2.9869	-2.9778	-2.97009	-2.96017
233.75	441.373		-12.3305	-10.8918	-9.65347	-8.50662	-7.45069	-6.51565	-5.75996	-5.22059	-4.80712	-4.49614	-4.285	-4.11883	-4.00237	-3.89687	-3.81966	-3.75958	-3.69231	-3.65019	-3.59176	-3.54713	-3.51337	-3.482	-3.43595	-3.3969	-3.35609	-3.31714	-3.2888	-3.26076	-3.23694	-3.20209	-3.17875	-3.16042	-3.14589	-3.12684	-3.10879	-3.09371	-3.08555	-3.07043	-3.05162	-3.03389	-3.02564	-3.008	-2.9938	-2.97886	-2.97277	-2.96241	-2.95463
236.25	441.638		-12.3416	-10.8934	-9.65157	-8.49363	-7.4362	-6.48929	-5.73746	-5.19462	-4.77864	-4.46966	-4.25739	-4.08684	-3.972	-3.8608	-3.78606	-3.72637	-3.66256	-3.61686	-3.55902	-3.51579	-3.48095	-3.44774	-3.40418	-3.36447	-3.3252	-3.28876	-3.25903	-3.23229	-3.20659	-3.17319	-3.14985	-3.13478	-3.11803	-3.10305	-3.08138	-3.06707	-3.05891	-3.04646	-3.02707	-3.01236	-3.00127	-2.98446	-2.97145	-2.95639	-2.95273	-2.94144	-2.93534
238.75	441.903		-12.3029	-10.8638	-9.62214	-8.47265	-7.41673	-6.47672	-5.72427	-5.18499	-4.77119	-4.46175	-4.25168	-4.08383	-3.96919	-3.85974	-3.78334	-3.7229	-3.65716	-3.61568	-3.55662	-3.5132	-3.47855	-3.4469	-3.40103	-3.36154	-3.32191	-3.28397	-3.25465	-3.22718	-3.20186	-3.16672	-3.14358	-3.12677	-3.11127	-3.09458	-3.07576	-3.06132	-3.05387	-3.0396	-3.02026	-3.00355	-2.99592	-2.97839	-2.96485	-2.94897	-2.94425	-2.93379	-2.92682
241.25	442.168		-12.4278	-10.96	-9.71333	-8.53737	-7.47381	-6.50871	-5.74523	-5.20122	-4.79091	-4.47759	-4.26858	-4.09734	-3.97523	-3.87154	-3.79596	-3.73908	-3.67416	-3.62309	-3.56488	-3.52428	-3.49232	-3.45757	-3.41349	-3.37383	-3.33281	-3.29652	-3.2641	-3.2377	-3.21081	-3.18088	-3.15756	-3.14213	-3.12594	-3.10805	-3.08676	-3.07268	-3.06142	-3.05233	-3.03253	-3.02128	-3.00416	-2.99148	-2.97698	-2.96692	-2.96088	-2.95345	-2.94468
243.75	442.433		-12.493	-11.0239	-9.77674	-8.59396	-7.53474	-6.56456	-5.78363	-5.23749	-4.82661	-4.51061	-4.2977	-4.12612	-3.99928	-3.89709	-3.8249	-3.76795	-3.7029	-3.6511	-3.59038	-3.5492	-3.51904	-3.48366	-3.43695	-3.39958	-3.35652	-3.32121	-3.28611	-3.25975	-3.23518	-3.20493	-3.18351	-3.1652	-3.15271	-3.13095	-3.11241	-3.10023	-3.08825	-3.07587	-3.05611	-3.04313	-3.02444	-3.01027	-2.99445	-2.98642	-2.97982	-2.97381	-2.96468
246.25	442.698		-12.6671	-11.1767	-9.90462	-8.69692	-7.61294	-6.62717	-5.85301	-5.29062	-4.871	-4.55926	-4.34102	-4.16472	-4.04216	-3.93202	-3.85891	-3.80195	-3.74118	-3.68719	-3.62554	-3.58427	-3.54836	-3.51095	-3.46822	-3.42721	-3.38499	-3.34999	-3.31494	-3.28767	-3.26126	-3.23404	-3.21211	-3.19579	-3.17862	-3.16088	-3.13849	-3.12643	-3.11403	-3.10265	-3.08291	-3.07135	-3.05203	-3.03595	-3.02057	-3.01036	-3.00645	-2.99741	-2.99
248.75	442.963		-12.8707	-11.3384	-10.0495	-8.82209	-7.71415	-6.70378	-5.91552	-5.34324	-4.91358	-4.59496	-4.36415	-4.18965	-4.0669	-3.94828	-3.87231	-3.80542	-3.75225	-3.69447	-3.63663	-3.59354	-3.55766	-3.51691	-3.47572	-3.43372	-3.39442	-3.36027	-3.32732	-3.30493	-3.27623	-3.24581	-3.22279	-3.21065	-3.19108	-3.1781	-3.15167	-3.13526	-3.12752	-3.12014	-3.10095	-3.08865	-3.06726	-3.05352	-3.04129	-3.03107	-3.03093	-3.01963	-3.01348
251.25	443.228		-12.8421	-11.3228	-10.0207	-8.80394	-7.68499	-6.68956	-5.89501	-5.32505	-4.89964	-4.57626	-4.3572	-4.18571	-4.06	-3.95506	-3.87122	-3.80847	-3.74208	-3.69508	-3.63329	-3.58989	-3.55478	-3.52095	-3.47496	-3.43312	-3.39023	-3.34938	-3.31868	-3.29031	-3.26391	-3.23261	-3.20951	-3.19035	-3.1741	-3.15306	-3.13563	-3.1195	-3.10905	-3.09652	-3.07806	-3.06273	-3.04995	-3.03501	-3.01978	-3.00902	-3.00232	-2.99454	-2.98429
253.75	443.494		-12.7503	-11.2395	-9.95226	-8.74436	-7.64176	-6.65033	-5.85341	-5.28891	-4.86448	-4.54201	-4.31924	-4.14893	-4.02296	-3.91467	-3.83481	-3.76917	-3.70615	-3.65728	-3.5965	-3.55257	-3.51898	-3.48361	-3.43691	-3.39702	-3.35502	-3.31661	-3.28486	-3.25889	-3.23309	-3.19961	-3.17736	-3.1591	-3.14433	-3.12427	-3.106	-3.0901	-3.08137	-3.06839	-3.0496	-3.0333	-3.01892	-3.00382	-2.98956	-2.97904	-2.974	-2.96561	-2.95665
256.25	443.759		-12.5069	-11.0289	-9.77244	-8.59348	-7.5162	-6.55086	-5.77546	-5.22333	-4.80664	-4.49125	-4.27226	-4.10559	-3.98308	-3.87731	-3.79931	-3.73584	-3.67382	-3.62514	-3.56693	-3.52276	-3.48974	-3.45496	-3.41023	-3.37086	-3.32978	-3.29206	-3.26211	-3.23641	-3.21169	-3.17924	-3.15666	-3.13946	-3.12446	-3.10525	-3.0858	-3.06965	-3.06115	-3.04901	-3.03095	-3.01503	-3.0006	-2.98549	-2.97149	-2.96065	-2.95582	-2.9466	-2.93839
258.75	444.024		-12.4619	-10.9932	-9.73353	-8.55869	-7.47228	-6.51225	-5.74028	-5.1913	-4.78324	-4.46589	-4.26065	-4.0954	-3.97084	-3.8789	-3.79455	-3.7383	-3.66771	-3.62434	-3.56439	-3.5231	-3.49153	-3.46156	-3.41625	-3.37606	-3.33271	-3.29054	-3.26199	-3.23254	-3.20793	-3.17937	-3.1564	-3.1356	-3.12117	-3.09691	-3.08296	-3.06725	-3.05482	-3.0429	-3.0256	-3.01163	-2.99993	-2.9871	-2.97093	-2.96254	-2.95242	-2.9475	-2.93496
261.25	444.289		-12.285	-10.8396	-9.59945	-8.443	-7.37277	-6.4261	-5.65928	-5.12202	-4.72308	-4.40467	-4.21103	-4.04624	-3.92002	-3.83836	-3.75372	-3.70394	-3.62709	-3.58658	-3.52701	-3.4879	-3.46037	-3.43423	-3.38867	-3.35048	-3.30621	-3.26309	-3.23519	-3.20445	-3.18105	-3.1546	-3.13186	-3.10974	-3.09754	-3.07039	-3.05965	-3.04523	-3.03043	-3.01919	-3.00251	-2.99093	-2.97976	-2.9692	-2.95224	-2.94638	-2.93311	-2.93155	-2.91711
263.75	444.554		-12.2392	-10.7923	-9.56726	-8.40697	-7.36372	-6.41486	-5.6486	-5.11681	-4.72045	-4.40319	-4.21022	-4.03956	-3.90783	-3.82724	-3.75107	-3.70657	-3.62909	-3.5795	-3.52089	-3.48165	-3.45703	-3.42794	-3.38308	-3.34707	-3.30193	-3.26344	-3.23147	-3.20082	-3.17843	-3.15453	-3.1319	-3.11285	-3.10212	-3.0754	-3.05954	-3.04765	-3.03027	-3.02205	-3.0047	-2.99763	-2.97844	-2.96898	-2.95077	-2.94716	-2.93461	-2.93371	-2.92192
266.25	444.819		-12.2005	-10.7611	-9.54443	-8.3999	-7.36613	-6.42419	-5.65859	-5.13341	-4.73466	-4.41749	-4.21724	-4.05185	-3.92412	-3.83407	-3.75901	-3.70584	-3.63422	-3.58768	-3.53048	-3.48924	-3.46443	-3.43389	-3.38658	-3.35115	-3.30882	-3.27149	-3.24041	-3.21348	-3.19033	-3.15982	-3.1371	-3.11988	-3.10957	-3.08616	-3.06961	-3.05566	-3.04429	-3.03518	-3.01744	-3.00596	-2.99043	-2.97962	-2.96356	-2.95667	-2.94745	-2.9443	-2.93435
268.75	445.084		-12.1094	-10.679	-9.48365	-8.35635	-7.33215	-6.40574	-5.654	-5.13303	-4.73599	-4.42339	-4.21659	-4.05773	-3.93303	-3.84155	-3.7664	-3.7092	-3.64404	-3.59463	-3.54217	-3.49842	-3.47329	-3.44064	-3.3965	-3.36055	-3.32005	-3.28336	-3.25574	-3.23147	-3.20907	-3.17844	-3.15476	-3.13995	-3.12803	-3.10693	-3.08689	-3.06971	-3.06101	-3.05406	-3.03783	-3.02499	-3.00768	-2.99715	-2.98248	-2.97542	-2.96836	-2.96239	-2.95376
271.25	445.349		-12.0396	-10.6245	-9.42962	-8.30776	-7.27774	-6.35724	-5.61296	-5.09248	-4.69991	-4.38986	-4.19021	-4.03216	-3.91008	-3.82313	-3.74485	-3.69128	-3.62371	-3.57902	-3.52493	-3.48358	-3.45748	-3.42775	-3.38436	-3.3475	-3.30643	-3.26751	-3.24086	-3.2148	-3.19219	-3.16404	-3.14083	-3.1236	-3.11112	-3.08843	-3.07209	-3.05583	-3.04538	-3.03717	-3.02128	-3.00889	-2.99453	-2.98402	-2.96885	-2.96223	-2.95321	-2.94869	-2.9378
273.75	445.614		-11.9895	-10.5833	-9.39344	-8.27588	-7.24925	-6.33592	-5.60314	-5.0787	-4.68117	-4.3779	-4.1719	-4.013	-3.89674	-3.80153	-3.72606	-3.6705	-3.60841	-3.56314	-3.50991	-3.467	-3.43751	-3.4065	-3.36625	-3.32875	-3.28937	-3.25222	-3.22666	-3.20138	-3.17934	-3.15124	-3.12846	-3.11291	-3.09851	-3.07965	-3.0604	-3.04434	-3.03558	-3.0262	-3.01081	-2.9974	-2.9836	-2.97007	-2.95633	-2.94708	-2.94157	-2.93316	-2.9252
276.25	445.879		-12.0185	-10.6037	-9.40622	-8.28058	-7.25138	-6.32946	-5.59668	-5.07095	-4.67213	-4.36848	-4.16355	-4.00179	-3.88548	-3.78758	-3.7127	-3.65741	-3.59534	-3.54891	-3.49525	-3.45322	-3.42321	-3.39149	-3.35116	-3.3131	-3.27425	-3.23795	-3.21107	-3.18585	-3.16225	-3.13405	-3.11097	-3.09698	-3.08158	-3.06449	-3.0437	-3.0281	-3.01923	-3.01128	-2.99507	-2.98322	-2.96877	-2.95587	-2.94234	-2.93251	-2.92767	-2.91934	-2.91199
278.75	446.144		-12.1298	-10.7102	-9.48286	-8.34256	-7.29384	-6.36666	-5.63076	-5.09291	-4.68659	-4.38522	-4.17904	-4.01354	-3.90005	-3.79664	-3.72023	-3.66458	-3.60035	-3.55903	-3.50018	-3.45755	-3.42214	-3.39158	-3.34947	-3.30947	-3.26952	-3.23141	-3.20337	-3.17456	-3.15081	-3.12153	-3.09922	-3.08227	-3.06613	-3.04848	-3.03012	-3.01641	-3.00697	-2.99376	-2.97669	-2.96212	-2.95333	-2.93567	-2.92109	-2.90721	-2.90239	-2.89257	-2.88567
281.25	446.409		-12.2814	-10.8258	-9.58843	-8.41332	-7.34535	-6.3785	-5.62475	-5.07467	-4.66528	-4.36155	-4.14589	-3.97802	-3.86241	-3.75167	-3.67719	-3.61633	-3.56347	-3.51302	-3.45517	-3.41623	-3.38118	-3.34509	-3.30608	-3.26575	-3.2275	-3.19332	-3.16196	-3.13903	-3.11181	-3.08487	-3.06405	-3.04984	-3.03139	-3.01738	-2.99623	-2.98225	-2.97331	-2.96411	-2.94616	-2.9347	-2.91709	-2.90333	-2.89129	-2.88213	-2.88073	-2.87141	-2.86384
283.75	446.674		-12.3111	-10.8597	-9.6194	-8.45078	-7.38474	-6.42491	-5.6645	-5.11608	-4.70565	-4.40069	-4.18149	-4.01732	-3.90099	-3.78915	-3.71414	-3.64944	-3.59598	-3.54874	-3.48938	-3.44823	-3.4128	-3.37672	-3.33386	-3.29398	-3.25498	-3.21963	-3.18815	-3.16485	-3.13875	-3.10783	-3.08726	-3.07073	-3.05432	-3.03806	-3.01926	-3.00469	-2.99762	-2.98489	-2.96667	-2.95073	-2.93656	-2.92047	-2.90767	-2.8967	-2.89485	-2.88514	-2.87742
286.25	446.94		-12.3107	-10.85	-9.61798	-8.45389	-7.38637	-6.42651	-5.66134	-5.11368	-4.70143	-4.39279	-4.16821	-4.0077	-3.89053	-3.77907	-3.70259	-3.6334	-3.58275	-3.53335	-3.47805	-3.43519	-3.40196	-3.3652	-3.32383	-3.28487	-3.24715	-3.21192	-3.18337	-3.16293	-3.13739	-3.10504	-3.08386	-3.06895	-3.05257	-3.03738	-3.0171	-2.99954	-2.99469	-2.98407	-2.96707	-2.95047	-2.9346	-2.92048	-2.90949	-2.89982	-2.89896	-2.88829	-2.88082
288.75	447.205		-12.253	-10.8037	-9.57771	-8.42262	-7.35447	-6.40533	-5.6485	-5.10374	-4.69663	-4.38942	-4.17051	-4.01235	-3.89559	-3.79119	-3.71159	-3.64579	-3.59203	-3.54447	-3.48951	-3.4473	-3.41421	-3.37942	-3.33889	-3.29917	-3.26048	-3.22295	-3.19619	-3.174	-3.14899	-3.11894	-3.0972	-3.08064	-3.06393	-3.04649	-3.02803	-3.01002	-3.00336	-2.99286	-2.97654	-2.96038	-2.9455	-2.93211	-2.92016	-2.9114	-2.90807	-2.89847	-2.88906
291.25	447.47		-11.9576	-10.547	-9.35444	-8.22565	-7.1824	-6.25241	-5.50688	-4.97414	-4.5763	-4.27409	-4.06211	-3.90561	-3.79141	-3.69147	-3.61476	-3.55283	-3.49929	-3.45397	-3.39989	-3.36021	-3.32973	-3.29744	-3.25868	-3.22151	-3.18337	-3.14705	-3.12085	-3.09958	-3.07613	-3.04812	-3.02808	-3.01061	-2.99561	-2.97759	-2.9618	-2.9457	-2.93814	-2.92684	-2.91128	-2.89641	-2.88145	-2.86885	-2.85768	-2.85108	-2.84729	-2.83908	-2.82901
293.75	447.735		-11.7023	-10.3184	-9.15668	-8.05128	-7.02825	-6.11927	-5.3915	-4.86774	-4.47635	-4.17897	-3.97276	-3.81701	-3.7049	-3.61103	-3.53568	-3.47856	-3.42403	-3.37739	-3.327	-3.28785	-3.25939	-3.22907	-3.19478	-3.15899	-3.12151	-3.08586	-3.0625	-3.04123	-3.01958	-2.99507	-2.97495	-2.95867	-2.94342	-2.92604	-2.90908	-2.89308	-2.8839	-2.87453	-2.86049	-2.8485	-2.83152	-2.82045	-2.8101	-2.80528	-2.80102	-2.79256	-2.7829
296.25	448		-11.541	-10.1862	-9.04169	-7.95538	-6.94997	-6.0592	-5.34378	-4.82723	-4.44031	-4.14915	-3.94509	-3.79111	-3.68244	-3.5879	-3.51497	-3.45912	-3.40537	-3.36114	-3.3101	-3.27112	-3.24185	-3.21219	-3.17775	-3.14248	-3.10518	-3.07008	-3.04656	-3.02487	-3.00418	-2.9795	-2.96011	-2.94288	-2.92825	-2.91075	-2.89485	-2.88012	-2.87118	-2.85955	-2.8454	-2.83212	-2.81703	-2.80399	-2.79342	-2.78735	-2.78335	-2.77427	-2.76509
298.75	448.265		-11.6078	-10.2331	-9.0842	-7.99085	-6.98303	-6.08381	-5.35991	-4.84606	-4.46063	-4.16147	-3.96261	-3.80685	-3.69174	-3.60501	-3.52995	-3.4769	-3.41692	-3.36959	-3.32038	-3.28156	-3.25621	-3.22728	-3.19201	-3.1574	-3.11905	-3.08305	-3.05972	-3.0373	-3.01621	-2.99213	-2.97111	-2.95502	-2.94116	-2.92198	-2.90502	-2.88916	-2.87831	-2.87061	-2.85643	-2.84632	-2.8283	-2.81926	-2.80791	-2.80428	-2.7976	-2.79104	-2.78068
301.25	448.53		-11.6569	-10.2778	-9.112	-7.997	-6.98431	-6.06897	-5.358	-4.83734	-4.45135	-4.16074	-3.96427	-3.80077	-3.6896	-3.5935	-3.5221	-3.47257	-3.41628	-3.36578	-3.31272	-3.27759	-3.24673	-3.21462	-3.18072	-3.14282	-3.10509	-3.0718	-3.04321	-3.01963	-2.99445	-2.97357	-2.95284	-2.93898	-2.92097	-2.9061	-2.88556	-2.87316	-2.86023	-2.85368	-2.83687	-2.83036	-2.8103	-2.79996	-2.788	-2.78221	-2.77774	-2.77041	-2.76141
303.75	448.795		-11.8304	-10.4232	-9.22229	-8.08332	-7.04674	-6.11357	-5.38718	-4.85477	-4.46008	-4.16397	-3.96711	-3.79834	-3.68463	-3.58641	-3.51216	-3.46159	-3.40025	-3.35121	-3.29512	-3.25929	-3.22644	-3.19521	-3.159	-3.12015	-3.08123	-3.04623	-3.01659	-2.99032	-2.96431	-2.94152	-2.92054	-2.90536	-2.88719	-2.8716	-2.85202	-2.84006	-2.82616	-2.81771	-2.79988	-2.79283	-2.77536	-2.76386	-2.75128	-2.7435	-2.73802	-2.73063	-2.72162
306.25	449.06		-11.8032	-10.4009	-9.19522	-8.05561	-7.01659	-6.0883	-5.36756	-4.82991	-4.43085	-4.13847	-3.94044	-3.76887	-3.6581	-3.55681	-3.48338	-3.43377	-3.37202	-3.32401	-3.26709	-3.23023	-3.19465	-3.16417	-3.12962	-3.09032	-3.05142	-3.01646	-2.98752	-2.95953	-2.93448	-2.91229	-2.89168	-2.8762	-2.85715	-2.84264	-2.82244	-2.81148	-2.79705	-2.78649	-2.76894	-2.76149	-2.74574	-2.73156	-2.71914	-2.70924	-2.70467	-2.69514	-2.68771
308.75	449.325		-11.9891	-10.5465	-9.32969	-8.16958	-7.12197	-6.17392	-5.4338	-4.88918	-4.48126	-4.1797	-3.97352	-3.79858	-3.68147	-3.57879	-3.50634	-3.45337	-3.39167	-3.33582	-3.28224	-3.24265	-3.20983	-3.17669	-3.14275	-3.10469	-3.06589	-3.03255	-3.00377	-2.97767	-2.95292	-2.92925	-2.9075	-2.89504	-2.87633	-2.86301	-2.83811	-2.8251	-2.8112	-2.80402	-2.78663	-2.78069	-2.75929	-2.74744	-2.73598	-2.7277	-2.72417	-2.7137	-2.70795
311.25	449.59		-12.0473	-10.5982	-9.3721	-8.21025	-7.14114	-6.18983	-5.44607	-4.89661	-4.48827	-4.18488	-3.97676	-3.80728	-3.69203	-3.59058	-3.51169	-3.4545	-3.39477	-3.34295	-3.28957	-3.25026	-3.21633	-3.18427	-3.15048	-3.11088	-3.07252	-3.03611	-3.01019	-2.98495	-2.95942	-2.93511	-2.91326	-2.89895	-2.87917	-2.86501	-2.84328	-2.82775	-2.81542	-2.80758	-2.7911	-2.78266	-2.76445	-2.75322	-2.74258	-2.73459	-2.73044	-2.72015	-2.71195
313.75	449.855		-12.3077	-10.8132	-9.56664	-8.3771	-7.27504	-6.29508	-5.52296	-4.96106	-4.54804	-4.23371	-4.01697	-3.85095	-3.7291	-3.63106	-3.54634	-3.48276	-3.4259	-3.37005	-3.31848	-3.27875	-3.24712	-3.21316	-3.17938	-3.13953	-3.10055	-3.06241	-3.03781	-3.0155	-2.9893	-2.96485	-2.94278	-2.92761	-2.90794	-2.89157	-2.87092	-2.8517	-2.84008	-2.83446	-2.81894	-2.80973	-2.78759	-2.78014	-2.77031	-2.76679	-2.76181	-2.75299	-2.7419
316.25	450.121		-12.4735	-10.9605	-9.68084	-8.47275	-7.35001	-6.35612	-5.56076	-4.98867	-4.56778	-4.24745	-4.02818	-3.85977	-3.73498	-3.63443	-3.54744	-3.4805	-3.4192	-3.36812	-3.31152	-3.2707	-3.23744	-3.20481	-3.16585	-3.1262	-3.08535	-3.04509	-3.01865	-2.99399	-2.96813	-2.93954	-2.91851	-2.89928	-2.88184	-2.86237	-2.84625	-2.82808	-2.81661	-2.8055	-2.78887	-2.7758	-2.75865	-2.74827	-2.73741	-2.73175	-2.72546	-2.71718	-2.70532
318.75	450.386		-12.4521	-10.9364	-9.65408	-8.44179	-7.31664	-6.32035	-5.52619	-4.9511	-4.52847	-4.20902	-3.99034	-3.81925	-3.69494	-3.59369	-3.50709	-3.44122	-3.37943	-3.32721	-3.27075	-3.23025	-3.19634	-3.16392	-3.12647	-3.08677	-3.04604	-3.0062	-2.97982	-2.95465	-2.92873	-2.90118	-2.88028	-2.86152	-2.84333	-2.82479	-2.80779	-2.79015	-2.77772	-2.7668	-2.75014	-2.73836	-2.72046	-2.71008	-2.6996	-2.69388	-2.68785	-2.67901	-2.6677
321.25	450.651		-11.9853	-10.533	-9.31315	-8.15224	-7.06863	-6.11678	-5.35214	-4.79525	-4.38545	-4.07782	-3.86288	-3.69892	-3.58106	-3.48554	-3.40275	-3.34001	-3.28242	-3.23084	-3.17931	-3.1392	-3.10757	-3.07714	-3.04514	-3.00816	-2.96894	-2.93066	-2.90846	-2.88535	-2.8631	-2.83873	-2.81912	-2.80022	-2.7829	-2.76469	-2.74831	-2.73078	-2.71847	-2.70703	-2.69274	-2.68103	-2.66197	-2.65162	-2.6428	-2.63917	-2.63373	-2.6236	-2.61264
323.75	450.916		-11.7346	-10.3224	-9.14674	-8.02536	-6.97399	-6.05196	-5.31208	-4.7746	-4.37733	-4.0773	-3.86359	-3.70953	-3.59628	-3.50237	-3.42123	-3.35727	-3.30579	-3.2548	-3.20728	-3.16726	-3.13739	-3.10593	-3.07499	-3.03834	-3.00123	-2.96401	-2.94389	-2.92413	-2.90205	-2.87742	-2.85724	-2.84022	-2.82272	-2.80585	-2.78842	-2.76895	-2.75961	-2.75049	-2.73708	-2.7242	-2.70476	-2.6956	-2.68756	-2.68438	-2.68008	-2.6696	-2.65858
326.25	451.181		-11.7642	-10.348	-9.17719	-8.05825	-7.01213	-6.08955	-5.34305	-4.80919	-4.41307	-4.11024	-3.89363	-3.74234	-3.62652	-3.5331	-3.4525	-3.38586	-3.33548	-3.28298	-3.23636	-3.19544	-3.16742	-3.13462	-3.10182	-3.066	-3.0288	-2.99199	-2.97142	-2.95319	-2.93128	-2.90467	-2.88427	-2.8674	-2.8512	-2.83343	-2.81583	-2.79526	-2.78719	-2.77855	-2.76496	-2.75082	-2.7301	-2.72178	-2.71366	-2.71128	-2.70691	-2.69693	-2.68564
328.75	451.446		-11.8956	-10.4631	-9.27672	-8.14811	-7.09134	-6.15868	-5.40669	-4.86916	-4.46867	-4.16349	-3.94263	-3.79184	-3.6763	-3.57748	-3.49563	-3.42476	-3.37622	-3.32439	-3.27708	-3.23527	-3.20585	-3.17157	-3.13684	-3.09979	-3.06332	-3.02629	-3.00514	-2.9877	-2.96417	-2.93472	-2.91368	-2.89776	-2.88075	-2.86444	-2.84594	-2.82422	-2.81839	-2.81	-2.79568	-2.77992	-2.76077	-2.75192	-2.74408	-2.73976	-2.73663	-2.72589	-2.71513
331.25	451.711		-11.9886	-10.5475	-9.33918	-8.18748	-7.13947	-6.20105	-5.45422	-4.9082	-4.49877	-4.19652	-3.98182	-3.81306	-3.69508	-3.59353	-3.5199	-3.46153	-3.40274	-3.34622	-3.29453	-3.25174	-3.21933	-3.18535	-3.15132	-3.1142	-3.07494	-3.04068	-3.01442	-2.98969	-2.96747	-2.94183	-2.92043	-2.90594	-2.88865	-2.87317	-2.84935	-2.83396	-2.82181	-2.81217	-2.79603	-2.78581	-2.76432	-2.75128	-2.74027	-2.73258	-2.7291	-2.71699	-2.7109
333.75	451.976		-12.049	-10.5895	-9.37951	-8.22108	-7.14887	-6.19829	-5.44224	-4.88952	-4.4794	-4.1734	-3.95203	-3.79007	-3.67251	-3.57214	-3.49226	-3.42693	-3.37484	-3.31741	-3.26915	-3.227	-3.19541	-3.16063	-3.12943	-3.09151	-3.05377	-3.0179	-2.9954	-2.97484	-2.95156	-2.92631	-2.90497	-2.89044	-2.87147	-2.85656	-2.83401	-2.81448	-2.80455	-2.79713	-2.7826	-2.77126	-2.74824	-2.73858	-2.7301	-2.72568	-2.72286	-2.71073	-2.70204
336.25	452.241		-12.0173	-10.5722	-9.35063	-8.20339	-7.12136	-6.17945	-5.42644	-4.87205	-4.45735	-4.15487	-3.92916	-3.77179	-3.66231	-3.55146	-3.4685	-3.3949	-3.34618	-3.29857	-3.24752	-3.20432	-3.16787	-3.1343	-3.09994	-3.06054	-3.02467	-2.98681	-2.9657	-2.94554	-2.92115	-2.88943	-2.86883	-2.85213	-2.83248	-2.81945	-2.80066	-2.78027	-2.7752	-2.76204	-2.74674	-2.72857	-2.71547	-2.70128	-2.69432	-2.68395	-2.68312	-2.66827	-2.6599
338.75	452.506		-11.9823	-10.5314	-9.32632	-8.17573	-7.09538	-6.14766	-5.38188	-4.82582	-4.41433	-4.10959	-3.87888	-3.72447	-3.61021	-3.50512	-3.42318	-3.34828	-3.30374	-3.25006	-3.20174	-3.15905	-3.12635	-3.09123	-3.05946	-3.0224	-2.98586	-2.94932	-2.9287	-2.91163	-2.88914	-2.86027	-2.84111	-2.82352	-2.80554	-2.79017	-2.77202	-2.75078	-2.74461	-2.73262	-2.71877	-2.70153	-2.68159	-2.67028	-2.66409	-2.65971	-2.65857	-2.64496	-2.63505
341.25	452.771		-11.7908	-10.3715	-9.17367	-8.02558	-6.95937	-6.01686	-5.25479	-4.69913	-4.29105	-3.9929	-3.77112	-3.60899	-3.49673	-3.39245	-3.3162	-3.24968	-3.20155	-3.15078	-3.09743	-3.05866	-3.02509	-2.99295	-2.96178	-2.92675	-2.88868	-2.85391	-2.82955	-2.80951	-2.78851	-2.76333	-2.74738	-2.72646	-2.71035	-2.69339	-2.67927	-2.66448	-2.65391	-2.63703	-2.62227	-2.6073	-2.58821	-2.57424	-2.56713	-2.56333	-2.56125	-2.54918	-2.53924
343.75	453.036		-11.8219	-10.4001	-9.20295	-8.05976	-6.9928	-6.05662	-5.29943	-4.74631	-4.34046	-4.04215	-3.82009	-3.66193	-3.5488	-3.44744	-3.36862	-3.30126	-3.25263	-3.20165	-3.1495	-3.10922	-3.07554	-3.04288	-3.01108	-2.97483	-2.93646	-2.90016	-2.87718	-2.85669	-2.83562	-2.81011	-2.79275	-2.7721	-2.75547	-2.73758	-2.72266	-2.7058	-2.6958	-2.68026	-2.66596	-2.65005	-2.63131	-2.61781	-2.60983	-2.60567	-2.60272	-2.59058	-2.58015
346.25	453.301		-11.9275	-10.4992	-9.27273	-8.11066	-7.04388	-6.10068	-5.34835	-4.79088	-4.38015	-4.0828	-3.87119	-3.69945	-3.58504	-3.48195	-3.40651	-3.34925	-3.28947	-3.23942	-3.18146	-3.14189	-3.10503	-3.07395	-3.03963	-3.00196	-2.96125	-2.9252	-2.89734	-2.86982	-2.84776	-2.82365	-2.80543	-2.78496	-2.76781	-2.74995	-2.73318	-2.72142	-2.70667	-2.68981	-2.67295	-2.66081	-2.64423	-2.62765	-2.61639	-2.60798	-2.60331	-2.59171	-2.58343
348.75	453.567		-11.9471	-10.4887	-9.27346	-8.12765	-7.0421	-6.09768	-5.33307	-4.78096	-4.36845	-4.0568	-3.83701	-3.67964	-3.56343	-3.4655	-3.37857	-3.30766	-3.25207	-3.20274	-3.15558	-3.11241	-3.08202	-3.0519	-3.01937	-2.98256	-2.94591	-2.90634	-2.88872	-2.86841	-2.84583	-2.81604	-2.79484	-2.77827	-2.76056	-2.7448	-2.72725	-2.70501	-2.69773	-2.68807	-2.67483	-2.66013	-2.64429	-2.63523	-2.62881	-2.62325	-2.61925	-2.60722	-2.5971
351.25	453.832		-11.7988	-10.359	-9.15045	-7.99603	-6.94057	-5.97989	-5.23318	-4.69586	-4.29857	-3.9955	-3.79311	-3.62597	-3.51006	-3.40744	-3.32957	-3.26874	-3.21364	-3.16034	-3.1077	-3.07409	-3.0435	-3.01025	-2.97511	-2.9372	-2.9012	-2.8674	-2.83847	-2.81808	-2.78867	-2.76261	-2.7422	-2.72943	-2.70999	-2.69799	-2.67791	-2.66265	-2.65145	-2.64656	-2.62811	-2.62195	-2.60101	-2.59505	-2.58679	-2.58193	-2.57831	-2.57129	-2.56102
353.75	454.097		-11.7818	-10.347	-9.14011	-8.00859	-6.93824	-6.00629	-5.25822	-4.71409	-4.30543	-3.99861	-3.78768	-3.6275	-3.51499	-3.41657	-3.33146	-3.26535	-3.20653	-3.16086	-3.11256	-3.07095	-3.03987	-3.01203	-2.97958	-2.94273	-2.9068	-2.86771	-2.84952	-2.82736	-2.80422	-2.77498	-2.75372	-2.73814	-2.72002	-2.70593	-2.68838	-2.6683	-2.66031	-2.65067	-2.63689	-2.62407	-2.61122	-2.60137	-2.5947	-2.58695	-2.58295	-2.57121	-2.56218
356.25	454.362		-11.7266	-10.3114	-9.11183	-7.9842	-6.90458	-5.98308	-5.22221	-4.67456	-4.27414	-3.96552	-3.76173	-3.60515	-3.48756	-3.40831	-3.31873	-3.25977	-3.19376	-3.15236	-3.10114	-3.06136	-3.03293	-3.01035	-2.97811	-2.94325	-2.90225	-2.8585	-2.84195	-2.81602	-2.79779	-2.7746	-2.75589	-2.73092	-2.71705	-2.69208	-2.68483	-2.66661	-2.65259	-2.63726	-2.62577	-2.61179	-2.59936	-2.58948	-2.58	-2.57856	-2.56786	-2.56064	-2.54559
358.75	454.627		-11.895	-10.4532	-9.23733	-8.08827	-6.99302	-6.05232	-5.28354	-4.72794	-4.32474	-4.01443	-3.80519	-3.64835	-3.52866	-3.44621	-3.35568	-3.29367	-3.23155	-3.18587	-3.13445	-3.09489	-3.06518	-3.03929	-3.00707	-2.9705	-2.92956	-2.88634	-2.86821	-2.84357	-2.82334	-2.80052	-2.78139	-2.75755	-2.74201	-2.71797	-2.70862	-2.68932	-2.6756	-2.66224	-2.65011	-2.63654	-2.62096	-2.61214	-2.60261	-2.60195	-2.59221	-2.58485	-2.56952
361.25	454.892		-12.0199	-10.5522	-9.31732	-8.15352	-7.05901	-6.09739	-5.31478	-4.76127	-4.35267	-4.03467	-3.82555	-3.66331	-3.54032	-3.45044	-3.36222	-3.2973	-3.23305	-3.18643	-3.13391	-3.0945	-3.06639	-3.03898	-3.00214	-2.96623	-2.92651	-2.88539	-2.86357	-2.84008	-2.81685	-2.78867	-2.76862	-2.74831	-2.73345	-2.71246	-2.70049	-2.6816	-2.67009	-2.65905	-2.6445	-2.6321	-2.61683	-2.60934	-2.6003	-2.59742	-2.58912	-2.5826	-2.56922
363.75	455.157		-12.2002	-10.6943	-9.43754	-8.25306	-7.1389	-6.15653	-5.35915	-4.79585	-4.3777	-4.05371	-3.83509	-3.67225	-3.54713	-3.45078	-3.36068	-3.28849	-3.22751	-3.17753	-3.12667	-3.08499	-3.05633	-3.02632	-2.98932	-2.9527	-2.91432	-2.87366	-2.85246	-2.83113	-2.80649	-2.77515	-2.7542	-2.73656	-2.72042	-2.70221	-2.68701	-2.66534	-2.65658	-2.64761	-2.63303	-2.61982	-2.60329	-2.59668	-2.5892	-2.58546	-2.57948	-2.57114	-2.55927
366.25	455.422		-12.033	-10.5597	-9.31312	-8.14061	-7.0382	-6.07157	-5.29288	-4.73051	-4.31374	-3.99946	-3.78545	-3.6191	-3.50051	-3.4015	-3.31484	-3.24799	-3.18692	-3.14039	-3.08732	-3.047	-3.01515	-2.98711	-2.95257	-2.91575	-2.87755	-2.83779	-2.8162	-2.79262	-2.76899	-2.74042	-2.72084	-2.70226	-2.68529	-2.66838	-2.65395	-2.63575	-2.62538	-2.61329	-2.59874	-2.58624	-2.57235	-2.56222	-2.5546	-2.54873	-2.54364	-2.53388	-2.52338
368.75	455.687		-11.9568	-10.4967	-9.25821	-8.08494	-6.99659	-6.03228	-5.25482	-4.692	-4.27535	-3.96565	-3.75151	-3.58057	-3.46218	-3.36091	-3.28028	-3.21677	-3.15639	-3.10762	-3.0527	-3.01312	-2.98075	-2.95201	-2.91821	-2.88285	-2.8439	-2.80684	-2.78238	-2.75812	-2.73583	-2.70902	-2.69115	-2.67193	-2.65605	-2.63906	-2.62425	-2.60947	-2.59717	-2.5828	-2.56764	-2.55617	-2.54001	-2.52781	-2.51972	-2.51416	-2.50991	-2.49973	-2.49065
371.25	455.952		-12.1164	-10.6319	-9.37601	-8.18619	-7.08157	-6.10066	-5.31441	-4.74609	-4.32654	-4.01293	-3.79572	-3.62499	-3.50482	-3.4014	-3.31833	-3.25167	-3.19275	-3.14249	-3.08736	-3.04793	-3.01501	-2.98452	-2.94965	-2.91286	-2.87411	-2.83655	-2.81138	-2.78805	-2.76371	-2.73587	-2.71724	-2.69882	-2.68178	-2.66541	-2.64974	-2.63352	-2.62208	-2.60939	-2.59359	-2.58201	-2.56506	-2.55414	-2.54616	-2.5407	-2.5367	-2.52685	-2.51709
373.75	456.217		-12.2286	-10.7277	-9.46073	-8.25746	-7.13435	-6.14539	-5.34709	-4.76645	-4.33922	-4.02235	-3.79915	-3.62697	-3.50574	-3.40311	-3.31836	-3.2506	-3.19182	-3.14061	-3.08605	-3.04501	-3.01168	-2.98186	-2.94941	-2.91303	-2.87353	-2.83504	-2.81203	-2.78842	-2.76609	-2.73958	-2.72158	-2.70169	-2.68476	-2.66735	-2.65233	-2.63551	-2.62338	-2.60909	-2.59478	-2.58249	-2.56477	-2.55302	-2.54566	-2.54142	-2.53752	-2.52642	-2.51662
376.25	456.482		-12.0775	-10.6058	-9.34524	-8.16102	-7.06956	-6.10132	-5.33233	-4.76706	-4.34625	-4.03837	-3.82611	-3.65027	-3.53269	-3.426	-3.34603	-3.28435	-3.22076	-3.17192	-3.11461	-3.07387	-3.03777	-3.00779	-2.97194	-2.93386	-2.8947	-2.85763	-2.83089	-2.80347	-2.77911	-2.75109	-2.7314	-2.71425	-2.69627	-2.68141	-2.66294	-2.64897	-2.63638	-2.62276	-2.60586	-2.5951	-2.58097	-2.56663	-2.55685	-2.54665	-2.5429	-2.53143	-2.52456
378.75	456.747		-12.0786	-10.5928	-9.34439	-8.14772	-7.06173	-6.07974	-5.31221	-4.74749	-4.33112	-4.02211	-3.81282	-3.63288	-3.51085	-3.40967	-3.33243	-3.27651	-3.21422	-3.15561	-3.10166	-3.06359	-3.03099	-2.99886	-2.96768	-2.93017	-2.89099	-2.85675	-2.82873	-2.80297	-2.77776	-2.75606	-2.73588	-2.72233	-2.70305	-2.68938	-2.66638	-2.65286	-2.63682	-2.62998	-2.61348	-2.60989	-2.58589	-2.57673	-2.5671	-2.56245	-2.55856	-2.54902	-2.54191
381.25	457.013		-11.9642	-10.4901	-9.26723	-8.09657	-7.02483	-6.06159	-5.30222	-4.74785	-4.33417	-4.02433	-3.81209	-3.6396	-3.51892	-3.4199	-3.3415	-3.28188	-3.22206	-3.16382	-3.11524	-3.07446	-3.04475	-3.01292	-2.983	-2.94663	-2.90933	-2.87484	-2.85135	-2.8284	-2.80461	-2.78082	-2.75941	-2.74804	-2.72924	-2.71668	-2.69216	-2.67497	-2.66243	-2.65799	-2.64341	-2.63826	-2.61461	-2.60696	-2.59889	-2.59449	-2.59158	-2.5808	-2.57445
383.75	457.278		-11.8344	-10.3805	-9.16442	-8.01208	-6.94519	-5.9946	-5.24251	-4.69738	-4.28974	-3.97955	-3.77648	-3.60692	-3.48817	-3.39404	-3.31234	-3.25467	-3.19045	-3.13943	-3.0902	-3.0509	-3.02242	-2.99451	-2.96288	-2.92671	-2.88968	-2.85281	-2.83094	-2.80686	-2.78282	-2.75812	-2.73651	-2.72384	-2.70592	-2.69209	-2.67151	-2.65428	-2.64212	-2.63718	-2.62292	-2.61736	-2.59898	-2.59207	-2.58381	-2.57876	-2.57386	-2.56513	-2.55708
386.25	457.543		-11.8206	-10.3829	-9.16207	-8.02178	-6.9418	-6.00371	-5.24076	-4.69149	-4.28037	-3.96817	-3.76249	-3.5983	-3.48233	-3.39002	-3.30379	-3.24224	-3.17607	-3.13557	-3.0839	-3.04288	-3.01354	-2.99018	-2.95631	-2.92131	-2.88331	-2.84244	-2.82407	-2.79886	-2.77802	-2.75018	-2.73042	-2.71151	-2.69649	-2.67842	-2.66603	-2.6484	-2.63804	-2.62543	-2.61274	-2.60051	-2.59066	-2.57994	-2.57199	-2.5656	-2.55928	-2.55019	-2.54018
388.75	457.808		-12.0605	-10.5816	-9.33422	-8.15791	-7.06368	-6.09145	-5.30677	-4.74578	-4.32509	-4.00639	-3.79448	-3.62219	-3.50138	-3.40193	-3.319	-3.25563	-3.19086	-3.1441	-3.09105	-3.05035	-3.02119	-2.99446	-2.95972	-2.92502	-2.88697	-2.84904	-2.82649	-2.80249	-2.77985	-2.75123	-2.73176	-2.71521	-2.69997	-2.68404	-2.66824	-2.65183	-2.64115	-2.63024	-2.61597	-2.60607	-2.59151	-2.5816	-2.57403	-2.56828	-2.56391	-2.55484	-2.5465
391.25	458.073		-12.2013	-10.7043	-9.44483	-8.26274	-7.15086	-6.17497	-5.3804	-4.81348	-4.38938	-4.06706	-3.84744	-3.68097	-3.55861	-3.45932	-3.37167	-3.30189	-3.23923	-3.19279	-3.14058	-3.09721	-3.06724	-3.03932	-3.00326	-2.9674	-2.92902	-2.88872	-2.86832	-2.84516	-2.82277	-2.79173	-2.77154	-2.75366	-2.73828	-2.72075	-2.70578	-2.68599	-2.67744	-2.66576	-2.65222	-2.63844	-2.62507	-2.6149	-2.60734	-2.60135	-2.59673	-2.58673	-2.57729
393.75	458.338		-12.1509	-10.653	-9.41542	-8.23771	-7.12984	-6.14644	-5.34985	-4.78542	-4.36491	-4.04553	-3.81321	-3.65569	-3.53585	-3.42878	-3.34275	-3.26246	-3.21583	-3.16462	-3.11624	-3.07394	-3.04484	-3.01149	-2.97747	-2.94189	-2.90694	-2.86996	-2.84969	-2.83479	-2.8105	-2.77804	-2.75906	-2.74384	-2.72722	-2.71346	-2.6967	-2.67386	-2.67047	-2.66152	-2.64838	-2.63265	-2.61438	-2.60668	-2.60247	-2.59936	-2.59934	-2.58816	-2.57852
396.25	458.603		-11.9693	-10.5103	-9.29162	-8.13173	-7.02944	-6.07671	-5.28404	-4.71544	-4.2987	-3.9859	-3.75619	-3.60065	-3.48086	-3.38715	-3.30085	-3.22806	-3.17622	-3.12872	-3.07849	-3.0347	-3.00506	-2.97666	-2.94582	-2.91235	-2.87316	-2.83318	-2.81615	-2.79629	-2.77933	-2.75292	-2.73666	-2.71334	-2.70007	-2.67818	-2.66826	-2.64802	-2.63934	-2.62247	-2.61244	-2.59435	-2.57763	-2.56554	-2.55904	-2.55863	-2.55463	-2.54344	-2.53184
398.75	458.868		-11.8665	-10.4149	-9.20568	-8.0506	-6.9584	-6.00808	-5.21784	-4.65216	-4.2352	-3.92212	-3.69648	-3.5367	-3.4172	-3.32446	-3.24077	-3.17163	-3.1174	-3.0695	-3.02022	-2.97728	-2.94948	-2.92279	-2.89377	-2.86207	-2.82338	-2.78483	-2.76799	-2.74795	-2.73178	-2.70662	-2.69078	-2.66871	-2.65606	-2.63538	-2.62473	-2.60604	-2.59624	-2.58019	-2.57048	-2.55516	-2.5375	-2.52615	-2.52043	-2.5207	-2.51696	-2.50602	-2.49555
401.25	459.133		-11.9001	-10.4463	-9.21501	-8.06105	-6.97543	-6.0288	-5.2388	-4.67902	-4.25747	-3.9377	-3.72611	-3.55657	-3.43471	-3.34428	-3.26072	-3.19936	-3.12877	-3.08771	-3.03503	-2.99098	-2.96421	-2.94288	-2.90872	-2.87769	-2.8377	-2.7974	-2.77928	-2.75281	-2.73668	-2.70824	-2.69049	-2.66914	-2.65848	-2.63722	-2.62688	-2.61094	-2.59936	-2.58268	-2.57155	-2.55841	-2.54785	-2.53501	-2.52701	-2.52221	-2.51568	-2.50634	-2.49794
403.75	459.398		-11.7866	-10.3459	-9.12775	-7.96151	-6.90569	-5.94478	-5.19606	-4.64208	-4.22761	-3.92801	-3.71837	-3.53928	-3.42643	-3.31583	-3.24539	-3.18877	-3.13292	-3.08025	-3.02636	-2.98886	-2.95571	-2.925	-2.89549	-2.86017	-2.82451	-2.79392	-2.76628	-2.74311	-2.71903	-2.69589	-2.67795	-2.6666	-2.64811	-2.63934	-2.61659	-2.6055	-2.59348	-2.58455	-2.56895	-2.56434	-2.54452	-2.5321	-2.52487	-2.51745	-2.51848	-2.50682	-2.50345
406.25	459.663		-11.928	-10.4765	-9.24271	-8.07265	-6.99027	-6.02961	-5.25542	-4.69151	-4.27249	-3.96507	-3.74897	-3.57684	-3.46035	-3.35673	-3.27906	-3.217	-3.15838	-3.11168	-3.05631	-3.01584	-2.98336	-2.95554	-2.92321	-2.88882	-2.85054	-2.81481	-2.79079	-2.76659	-2.74607	-2.7205	-2.70369	-2.68538	-2.6703	-2.65443	-2.63944	-2.62598	-2.61467	-2.59963	-2.58603	-2.57479	-2.55972	-2.5455	-2.53758	-2.53158	-2.5295	-2.51857	-2.51175
408.75	459.928		-11.8289	-10.3896	-9.18058	-8.01449	-6.94136	-5.97859	-5.20705	-4.64696	-4.23706	-3.93441	-3.71543	-3.54828	-3.43212	-3.32955	-3.2542	-3.19085	-3.14151	-3.09005	-3.03624	-2.99898	-2.96795	-2.937	-2.90721	-2.87333	-2.83576	-2.80241	-2.77703	-2.75722	-2.73598	-2.71379	-2.69859	-2.6803	-2.66486	-2.649	-2.63433	-2.62083	-2.60948	-2.59623	-2.58286	-2.57261	-2.55144	-2.53979	-2.5328	-2.53163	-2.53062	-2.52097	-2.51222
411.25	460.193		-11.8809	-10.4401	-9.22149	-8.0613	-6.96839	-6.02111	-5.2364	-4.66555	-4.24701	-3.93948	-3.71525	-3.55176	-3.43443	-3.33951	-3.25802	-3.19281	-3.13727	-3.09193	-3.0385	-2.99576	-2.96445	-2.93846	-2.9092	-2.8766	-2.83661	-2.79807	-2.77925	-2.75601	-2.7407	-2.71747	-2.70273	-2.67871	-2.666	-2.64446	-2.63503	-2.61945	-2.60784	-2.58822	-2.57821	-2.56246	-2.54711	-2.53179	-2.52438	-2.52265	-2.51902	-2.50751	-2.49794
413.75	460.459		-11.6711	-10.254	-9.06423	-7.92895	-6.86621	-5.93704	-5.17326	-4.61799	-4.20635	-3.90335	-3.68427	-3.52171	-3.40684	-3.31188	-3.23401	-3.17137	-3.11649	-3.06975	-3.01954	-2.97707	-2.94768	-2.92145	-2.89348	-2.86164	-2.82359	-2.78732	-2.76893	-2.74691	-2.73115	-2.70798	-2.69213	-2.67217	-2.65894	-2.64058	-2.62742	-2.61173	-2.60114	-2.58528	-2.57526	-2.56203	-2.5454	-2.5316	-2.52481	-2.5224	-2.52	-2.50816	-2.50057
416.25	460.724		-11.7196	-10.2964	-9.09264	-7.94932	-6.89424	-5.95486	-5.19183	-4.63959	-4.22459	-3.92067	-3.70534	-3.53559	-3.42129	-3.31811	-3.24428	-3.18294	-3.1255	-3.07956	-3.02664	-2.98515	-2.95487	-2.92792	-2.89662	-2.86453	-2.82743	-2.79344	-2.77084	-2.74798	-2.72952	-2.70328	-2.68688	-2.66983	-2.65632	-2.64142	-2.62572	-2.61249	-2.60265	-2.5876	-2.575	-2.5635	-2.5486	-2.53392	-2.52686	-2.52073	-2.51987	-2.50813	-2.50306
418.75	460.989		-11.6668	-10.2439	-9.04596	-7.91018	-6.86277	-5.92252	-5.15905	-4.62001	-4.21521	-3.90527	-3.7023	-3.53434	-3.41518	-3.32207	-3.24519	-3.18774	-3.12376	-3.07929	-3.02701	-2.9882	-2.96281	-2.93794	-2.90369	-2.87213	-2.83455	-2.79903	-2.77586	-2.75264	-2.7324	-2.70631	-2.6885	-2.67212	-2.65995	-2.64279	-2.62888	-2.615	-2.60397	-2.59327	-2.58021	-2.57182	-2.55671	-2.54711	-2.53885	-2.53528	-2.53085	-2.52404	-2.51619
421.25	461.254		-11.6633	-10.2394	-9.03823	-7.88994	-6.83125	-5.87749	-5.12002	-4.57242	-4.16606	-3.86323	-3.65494	-3.48603	-3.3729	-3.27012	-3.19463	-3.13423	-3.08047	-3.03419	-2.98116	-2.94538	-2.91598	-2.88829	-2.85778	-2.82432	-2.78893	-2.75572	-2.73119	-2.71091	-2.68803	-2.6642	-2.64792	-2.63287	-2.61712	-2.60449	-2.58928	-2.57623	-2.56618	-2.55578	-2.54218	-2.53455	-2.5176	-2.50752	-2.50137	-2.49789	-2.49717	-2.48861	-2.48112
423.75	461.519		-11.5872	-10.1805	-8.97621	-7.83179	-6.75257	-5.81916	-5.05889	-4.49454	-4.08276	-3.78397	-3.57323	-3.40534	-3.29397	-3.20094	-3.12083	-3.06391	-3.00552	-2.96442	-2.90995	-2.87118	-2.83871	-2.81671	-2.79104	-2.75838	-2.7195	-2.68154	-2.66299	-2.63747	-2.62163	-2.60285	-2.589	-2.56585	-2.55162	-2.53244	-2.52395	-2.51171	-2.49748	-2.47842	-2.46871	-2.45748	-2.44454	-2.42925	-2.42224	-2.41988	-2.41618	-2.40547	-2.39646
426.25	461.784		-11.7619	-10.3216	-9.0932	-7.92118	-6.81034	-5.86121	-5.0936	-4.51275	-4.09678	-3.79542	-3.58288	-3.41305	-3.2975	-3.21107	-3.12541	-3.07041	-3.00984	-2.96394	-2.91004	-2.87063	-2.83647	-2.81413	-2.79201	-2.75705	-2.71608	-2.67551	-2.65877	-2.63079	-2.61525	-2.60152	-2.58678	-2.56251	-2.54595	-2.52454	-2.51508	-2.50125	-2.48319	-2.46583	-2.45738	-2.44832	-2.43169	-2.41785	-2.40976	-2.41	-2.40417	-2.39346	-2.38279
428.75	462.049		-11.9955	-10.5237	-9.25491	-8.03393	-6.90239	-5.92095	-5.1388	-4.53249	-4.1014	-3.80322	-3.58271	-3.39795	-3.28131	-3.18303	-3.10411	-3.05176	-2.99285	-2.94105	-2.8811	-2.84185	-2.8017	-2.77618	-2.75577	-2.71987	-2.67723	-2.6403	-2.61744	-2.58652	-2.57092	-2.56039	-2.54794	-2.52345	-2.50547	-2.48606	-2.47346	-2.46503	-2.44331	-2.42227	-2.41216	-2.40532	-2.38501	-2.36615	-2.3571	-2.35564	-2.3528	-2.33952	-2.33244
431.25	462.314		-11.9994	-10.5309	-9.26782	-8.05638	-6.94	-5.96562	-5.18325	-4.58471	-4.15352	-3.85323	-3.63241	-3.44814	-3.33008	-3.23054	-3.15396	-3.10082	-3.03999	-2.98843	-2.92895	-2.88777	-2.84921	-2.82322	-2.79987	-2.765	-2.72248	-2.68632	-2.66273	-2.63191	-2.61675	-2.60286	-2.58955	-2.56625	-2.54989	-2.53058	-2.51663	-2.50795	-2.48786	-2.46702	-2.45631	-2.44836	-2.42893	-2.40952	-2.39995	-2.3968	-2.39418	-2.38073	-2.3751
433.75	462.579		-11.9077	-10.4467	-9.20109	-8.01038	-6.91557	-5.94381	-5.15599	-4.57563	-4.14938	-3.84284	-3.62363	-3.44433	-3.32529	-3.2232	-3.14789	-3.08919	-3.02951	-2.98093	-2.9235	-2.88278	-2.84948	-2.82341	-2.79507	-2.76271	-2.72277	-2.68808	-2.66387	-2.63754	-2.62061	-2.59981	-2.58597	-2.56544	-2.55172	-2.53421	-2.52082	-2.51047	-2.49553	-2.47719	-2.46552	-2.45621	-2.4388	-2.42241	-2.41451	-2.411	-2.40947	-2.39802	-2.39257
436.25	462.844		-11.6162	-10.2005	-8.99495	-7.84017	-6.77393	-5.83022	-5.06546	-4.50067	-4.08541	-3.78836	-3.57158	-3.39918	-3.28643	-3.18407	-3.11101	-3.05177	-2.99752	-2.95041	-2.89519	-2.85593	-2.82282	-2.79646	-2.76954	-2.73767	-2.69947	-2.66595	-2.64288	-2.61905	-2.60219	-2.58136	-2.56805	-2.54763	-2.53355	-2.51733	-2.50447	-2.4939	-2.48057	-2.46187	-2.45021	-2.43956	-2.42263	-2.40623	-2.3995	-2.39594	-2.39527	-2.38308	-2.37715
438.75	463.109		-11.3118	-9.9533	-8.77918	-7.64851	-6.59012	-5.67463	-4.92461	-4.35989	-3.95507	-3.67006	-3.45928	-3.29081	-3.18383	-3.09136	-3.01832	-2.96635	-2.9134	-2.87213	-2.8147	-2.77875	-2.74435	-2.72269	-2.70082	-2.67027	-2.63006	-2.59478	-2.57408	-2.54827	-2.53594	-2.52294	-2.51358	-2.4858	-2.47314	-2.45165	-2.44714	-2.44008	-2.42244	-2.39704	-2.38796	-2.37631	-2.36108	-2.3419	-2.33461	-2.33489	-2.33184	-2.32069	-2.31132
441.25	463.374		-11.21	-9.8714	-8.7136	-7.59025	-6.54363	-5.63443	-4.89249	-4.33169	-3.93272	-3.65295	-3.4445	-3.27638	-3.17114	-3.07975	-3.00948	-2.9605	-2.91002	-2.86788	-2.80992	-2.77617	-2.7418	-2.71972	-2.69923	-2.66903	-2.62864	-2.59467	-2.57263	-2.54736	-2.53522	-2.52499	-2.51674	-2.48819	-2.47558	-2.4537	-2.44994	-2.44467	-2.42568	-2.39981	-2.39055	-2.37993	-2.36274	-2.34352	-2.336	-2.33788	-2.33484	-2.32437	-2.3143
443.75	463.64		-11.6319	-10.2176	-9.00942	-7.8444	-6.76868	-5.81169	-5.04078	-4.47495	-4.06659	-3.7681	-3.55858	-3.38573	-3.27114	-3.17518	-3.10035	-3.04557	-2.99065	-2.94521	-2.88744	-2.85318	-2.8217	-2.79683	-2.77001	-2.73811	-2.69879	-2.66447	-2.63945	-2.61566	-2.59758	-2.58108	-2.5692	-2.54642	-2.53286	-2.51391	-2.5056	-2.49696	-2.48087	-2.4628	-2.45112	-2.44314	-2.42489	-2.41116	-2.40363	-2.40437	-2.40149	-2.39368	-2.38402
446.25	463.905		-11.9614	-10.4894	-9.24461	-8.06346	-6.96491	-5.98841	-5.20691	-4.63858	-4.21737	-3.90529	-3.68919	-3.51707	-3.39956	-3.29616	-3.21504	-3.1508	-3.09331	-3.0473	-2.99328	-2.95377	-2.92258	-2.89566	-2.86476	-2.83024	-2.79349	-2.75733	-2.73491	-2.71237	-2.69049	-2.66533	-2.64842	-2.63217	-2.6162	-2.60218	-2.58721	-2.57215	-2.56209	-2.55032	-2.53789	-2.52859	-2.51352	-2.50215	-2.49576	-2.49125	-2.49013	-2.48022	-2.4732
448.75	464.17		-12.0626	-10.5455	-9.2904	-8.10266	-6.97794	-5.99249	-5.20565	-4.63273	-4.20801	-3.88716	-3.6645	-3.50002	-3.37836	-3.28003	-3.18878	-3.11618	-3.06018	-3.00934	-2.96323	-2.91988	-2.8907	-2.86252	-2.83451	-2.79808	-2.76321	-2.72391	-2.70852	-2.68864	-2.66555	-2.63889	-2.61836	-2.60631	-2.58736	-2.57512	-2.55569	-2.53222	-2.52511	-2.52098	-2.51106	-2.50212	-2.48457	-2.47894	-2.47461	-2.47175	-2.47057	-2.45942	-2.45185
451.25	464.435		-11.9576	-10.4577	-9.1978	-8.00535	-6.86797	-5.87912	-5.09363	-4.51559	-4.09639	-3.78049	-3.56522	-3.39987	-3.28099	-3.18616	-3.09247	-3.02367	-2.96737	-2.92138	-2.87095	-2.83262	-2.80126	-2.77591	-2.74903	-2.71191	-2.67594	-2.635	-2.61846	-2.59692	-2.57321	-2.55077	-2.53278	-2.51614	-2.4968	-2.48214	-2.46913	-2.44862	-2.43826	-2.43064	-2.42056	-2.41234	-2.39701	-2.39097	-2.38627	-2.38536	-2.38224	-2.37348	-2.36247
453.75	464.7		-11.5971	-10.1622	-8.93882	-7.77888	-6.66246	-5.71231	-4.94776	-4.37234	-3.96024	-3.65831	-3.44815	-3.28412	-3.17235	-3.08418	-2.99376	-2.93297	-2.87635	-2.83595	-2.78385	-2.74661	-2.71341	-2.69292	-2.67117	-2.63615	-2.59853	-2.55705	-2.54307	-2.51854	-2.50061	-2.48445	-2.47005	-2.44739	-2.42984	-2.41144	-2.40438	-2.38809	-2.37392	-2.3587	-2.35108	-2.34155	-2.32889	-2.31792	-2.31276	-2.31307	-2.30872	-2.29891	-2.28722
456.25	464.965		-11.8853	-10.4153	-9.16611	-7.97587	-6.84833	-5.87275	-5.08891	-4.50261	-4.07968	-3.77211	-3.55354	-3.38294	-3.26726	-3.17119	-3.08445	-3.02149	-2.96575	-2.92053	-2.86652	-2.82772	-2.79374	-2.76974	-2.74583	-2.71077	-2.67248	-2.63325	-2.61545	-2.59122	-2.57252	-2.55435	-2.53983	-2.51852	-2.50125	-2.48399	-2.47367	-2.45842	-2.44461	-2.42919	-2.41999	-2.41044	-2.39487	-2.38255	-2.37691	-2.37619	-2.37363	-2.36281	-2.35317
458.75	465.23		-11.9247	-10.4418	-9.1942	-8.01258	-6.90574	-5.93351	-5.14856	-4.57359	-4.14541	-3.82981	-3.61273	-3.438	-3.31901	-3.22012	-3.1367	-3.07358	-3.01139	-2.9645	-2.91364	-2.87111	-2.84099	-2.81696	-2.78984	-2.75661	-2.71965	-2.68218	-2.66442	-2.64018	-2.62132	-2.59736	-2.57994	-2.56414	-2.54833	-2.53419	-2.51807	-2.50162	-2.49038	-2.47892	-2.46885	-2.46075	-2.44563	-2.43444	-2.42905	-2.42496	-2.42333	-2.41167	-2.4061
461.25	465.495		-11.8607	-10.3935	-9.13981	-7.95639	-6.85211	-5.8856	-5.12072	-4.54487	-4.12019	-3.81403	-3.60426	-3.42535	-3.31037	-3.2099	-3.12765	-3.07068	-3.00688	-2.96107	-2.9067	-2.86636	-2.83153	-2.80764	-2.78137	-2.74542	-2.70778	-2.6703	-2.6501	-2.62215	-2.60173	-2.58118	-2.5637	-2.54759	-2.52918	-2.51597	-2.49911	-2.4856	-2.47138	-2.45909	-2.44768	-2.4416	-2.42787	-2.41444	-2.40727	-2.40068	-2.39862	-2.38666	-2.38146
463.75	465.76		-11.8835	-10.4058	-9.15238	-7.95141	-6.84513	-5.85759	-5.09265	-4.51605	-4.09759	-3.79358	-3.58566	-3.40487	-3.28833	-3.1867	-3.10634	-3.05076	-2.99244	-2.94035	-2.88544	-2.84997	-2.81539	-2.78785	-2.76293	-2.72582	-2.68867	-2.65382	-2.62939	-2.60394	-2.57985	-2.56306	-2.54614	-2.5319	-2.51143	-2.49988	-2.48122	-2.4689	-2.4529	-2.44476	-2.43178	-2.43	-2.40961	-2.39987	-2.39282	-2.38985	-2.38844	-2.37879	-2.37204
466.25	466.025		-11.9546	-10.4739	-9.20699	-8.00814	-6.89617	-5.91144	-5.13291	-4.55169	-4.12251	-3.81435	-3.5994	-3.41839	-3.30326	-3.19497	-3.11466	-3.05332	-2.99345	-2.94721	-2.89072	-2.85145	-2.81585	-2.78998	-2.7618	-2.72615	-2.68924	-2.65353	-2.6304	-2.60451	-2.58247	-2.55942	-2.54318	-2.5272	-2.50906	-2.49739	-2.48094	-2.46838	-2.45578	-2.44223	-2.42942	-2.42226	-2.4083	-2.3943	-2.3881	-2.38107	-2.38099	-2.36894	-2.36413
468.75	466.29		-12.1954	-10.6728	-9.40221	-8.18973	-7.07133	-6.06692	-5.26146	-4.68093	-4.24937	-3.92747	-3.70351	-3.52696	-3.40208	-3.29706	-3.2152	-3.14717	-3.08886	-3.03571	-2.98333	-2.94144	-2.91174	-2.88229	-2.85133	-2.81721	-2.78007	-2.74473	-2.7218	-2.70009	-2.67786	-2.65139	-2.63353	-2.61961	-2.60359	-2.59026	-2.57145	-2.55454	-2.54445	-2.53556	-2.5231	-2.51529	-2.49544	-2.48613	-2.48023	-2.47705	-2.47661	-2.46618	-2.46047
471.25	466.555		-12.1656	-10.6503	-9.3762	-8.1568	-7.0329	-6.022	-5.22033	-4.63241	-4.19737	-3.88219	-3.6536	-3.47481	-3.35599	-3.24108	-3.1619	-3.09167	-3.04049	-2.98819	-2.93375	-2.89369	-2.86003	-2.82926	-2.80045	-2.76555	-2.72995	-2.69667	-2.67225	-2.65202	-2.62868	-2.60288	-2.58702	-2.57308	-2.55521	-2.54526	-2.52656	-2.51159	-2.50248	-2.49114	-2.47808	-2.46959	-2.45046	-2.4386	-2.43432	-2.42976	-2.43264	-2.42013	-2.41554
473.75	466.82		-12.1233	-10.6147	-9.35515	-8.14324	-7.0201	-6.01841	-5.19952	-4.6119	-4.18113	-3.86058	-3.63219	-3.45795	-3.33239	-3.23197	-3.15066	-3.08233	-3.02673	-2.97438	-2.92081	-2.87973	-2.85083	-2.82281	-2.7939	-2.76229	-2.72337	-2.68765	-2.66555	-2.64456	-2.62612	-2.6025	-2.5881	-2.56856	-2.55529	-2.5374	-2.52449	-2.5091	-2.49716	-2.48277	-2.47197	-2.46184	-2.44069	-2.42992	-2.42443	-2.42545	-2.42403	-2.41417	-2.40615
476.25	467.086		-11.925	-10.4588	-9.20934	-8.02518	-6.89614	-5.93443	-5.13794	-4.54423	-4.11149	-3.80183	-3.57368	-3.40382	-3.28759	-3.1914	-3.10557	-3.03971	-2.98183	-2.93863	-2.88467	-2.84037	-2.80598	-2.78363	-2.75944	-2.72676	-2.68678	-2.64634	-2.63153	-2.60576	-2.59254	-2.57172	-2.5583	-2.53315	-2.51906	-2.49855	-2.49033	-2.47482	-2.46171	-2.43959	-2.43208	-2.41712	-2.40435	-2.38709	-2.38145	-2.3792	-2.37656	-2.36255	-2.35444
478.75	467.351		-11.8545	-10.3899	-9.1399	-7.96277	-6.8416	-5.8758	-5.0776	-4.4986	-4.07509	-3.75838	-3.54583	-3.37541	-3.2553	-3.16663	-3.078	-3.01616	-2.94982	-2.91092	-2.85607	-2.81548	-2.7858	-2.76666	-2.73788	-2.70592	-2.66598	-2.62414	-2.60769	-2.58114	-2.56507	-2.54265	-2.52801	-2.50374	-2.49124	-2.46947	-2.46395	-2.44883	-2.43501	-2.41662	-2.40775	-2.3961	-2.38568	-2.37323	-2.36668	-2.36548	-2.35943	-2.35086	-2.34028
481.25	467.616		-11.7954	-10.3227	-9.08712	-7.90934	-6.82199	-5.84683	-5.08009	-4.51782	-4.10118	-3.79113	-3.58341	-3.40741	-3.28904	-3.18905	-3.10861	-3.0493	-2.98915	-2.9388	-2.88776	-2.84978	-2.82006	-2.79352	-2.76598	-2.73131	-2.69576	-2.66103	-2.639	-2.61589	-2.59258	-2.57053	-2.55225	-2.54048	-2.52246	-2.51155	-2.4921	-2.47703	-2.4649	-2.45904	-2.44673	-2.44359	-2.42489	-2.41718	-2.41126	-2.40772	-2.40658	-2.39729	-2.39162
483.75	467.881		-11.7074	-10.2509	-9.02614	-7.86134	-6.78727	-5.82643	-5.06798	-4.51055	-4.0958	-3.78912	-3.5823	-3.40719	-3.28998	-3.19051	-3.11183	-3.05381	-2.99282	-2.9433	-2.89234	-2.85321	-2.8232	-2.79708	-2.76934	-2.73511	-2.69933	-2.66483	-2.64311	-2.61906	-2.59705	-2.57476	-2.55646	-2.54443	-2.52707	-2.51575	-2.49605	-2.48147	-2.46936	-2.46232	-2.45023	-2.44626	-2.42855	-2.41928	-2.41279	-2.4081	-2.40693	-2.39688	-2.39216
486.25	468.146		-11.7446	-10.2864	-9.06674	-7.88622	-6.8068	-5.83835	-5.07349	-4.5036	-4.08754	-3.78683	-3.56998	-3.39427	-3.27653	-3.17531	-3.10047	-3.04185	-2.98889	-2.93206	-2.88042	-2.84183	-2.80965	-2.77974	-2.75594	-2.72192	-2.68469	-2.65248	-2.6289	-2.60625	-2.58602	-2.56843	-2.55266	-2.53814	-2.52035	-2.50761	-2.48759	-2.47458	-2.46	-2.45026	-2.43852	-2.43413	-2.40954	-2.39859	-2.39212	-2.39099	-2.39107	-2.3795	-2.37432
488.75	468.411		-11.6672	-10.2208	-8.99655	-7.82217	-6.72351	-5.76091	-4.99196	-4.41742	-4.00316	-3.70243	-3.48829	-3.31746	-3.2022	-3.10647	-3.02476	-2.96468	-2.9103	-2.86134	-2.80814	-2.77082	-2.73765	-2.71205	-2.68862	-2.65439	-2.61651	-2.58009	-2.55995	-2.53627	-2.51717	-2.50014	-2.48585	-2.46618	-2.44898	-2.43281	-2.4202	-2.4065	-2.39158	-2.37765	-2.36739	-2.36001	-2.34106	-2.32951	-2.32356	-2.32335	-2.32114	-2.31064	-2.30193
491.25	468.676		-11.7623	-10.3011	-9.06485	-7.88842	-6.78134	-5.81493	-5.03905	-4.46409	-4.04518	-3.73823	-3.52351	-3.35287	-3.23653	-3.14022	-3.05568	-2.99307	-2.93556	-2.88882	-2.83638	-2.79732	-2.76499	-2.74043	-2.71507	-2.68075	-2.64329	-2.60539	-2.58678	-2.56291	-2.54341	-2.52305	-2.50745	-2.48856	-2.47165	-2.45586	-2.44307	-2.42759	-2.41443	-2.40114	-2.39091	-2.38244	-2.36625	-2.35517	-2.34959	-2.34774	-2.34522	-2.33453	-2.32611
493.75	468.941		-11.8658	-10.3892	-9.13557	-7.94605	-6.83103	-5.85406	-5.0698	-4.48925	-4.06395	-3.75373	-3.53788	-3.36277	-3.24519	-3.14566	-3.0617	-2.99895	-2.93908	-2.89271	-2.83879	-2.79895	-2.766	-2.74166	-2.71513	-2.68088	-2.64321	-2.60556	-2.5859	-2.56094	-2.54123	-2.51954	-2.50386	-2.48546	-2.46878	-2.45368	-2.44023	-2.42554	-2.4124	-2.39851	-2.38776	-2.37953	-2.36438	-2.35229	-2.34657	-2.34323	-2.34121	-2.33013	-2.32298
496.25	469.206		-11.7857	-10.3194	-9.08736	-7.93245	-6.82716	-5.87408	-5.08079	-4.51218	-4.08526	-3.76467	-3.54644	-3.38053	-3.26176	-3.16904	-3.08081	-3.01254	-2.94843	-2.90905	-2.86052	-2.81563	-2.78898	-2.76933	-2.74083	-2.71037	-2.67375	-2.63306	-2.62087	-2.59792	-2.58239	-2.55443	-2.5377	-2.51867	-2.50636	-2.48895	-2.47874	-2.45939	-2.45122	-2.43657	-2.42895	-2.41592	-2.40648	-2.39538	-2.39146	-2.38807	-2.38498	-2.3737	-2.36645
498.75	469.471		-11.5291	-10.1046	-8.897	-7.75913	-6.68224	-5.74455	-4.97128	-4.41358	-3.99784	-3.68828	-3.479	-3.31133	-3.19619	-3.10373	-3.02129	-2.95968	-2.89658	-2.8578	-2.80665	-2.76578	-2.73824	-2.71874	-2.69073	-2.66073	-2.62393	-2.5857	-2.56979	-2.54595	-2.53	-2.50537	-2.49033	-2.47057	-2.45844	-2.44117	-2.43203	-2.41703	-2.40633	-2.3904	-2.38147	-2.37067	-2.36037	-2.34823	-2.3433	-2.3402	-2.33699	-2.32704	-2.3197
501.25	469.736		-11.4811	-10.0475	-8.8434	-7.70075	-6.62556	-5.67061	-4.90104	-4.35506	-3.95279	-3.6398	-3.44355	-3.27681	-3.15813	-3.07196	-2.98665	-2.92816	-2.86432	-2.82337	-2.77308	-2.73859	-2.71498	-2.69483	-2.66571	-2.63454	-2.59885	-2.56091	-2.54227	-2.52058	-2.49913	-2.47677	-2.46041	-2.44386	-2.43015	-2.41391	-2.40449	-2.38891	-2.37696	-2.36917	-2.35868	-2.35406	-2.3399	-2.33565	-2.33057	-2.33157	-2.32636	-2.32213	-2.31133
503.75	470.001		-11.4738	-10.0368	-8.83181	-7.68169	-6.60476	-5.6457	-4.89017	-4.34083	-3.9393	-3.63276	-3.43556	-3.2671	-3.15118	-3.06102	-2.97685	-2.91942	-2.86014	-2.81488	-2.76528	-2.73185	-2.70524	-2.68243	-2.65662	-2.62311	-2.58846	-2.55208	-2.53259	-2.51125	-2.48781	-2.46852	-2.45161	-2.4378	-2.42051	-2.40769	-2.39409	-2.3786	-2.36595	-2.36098	-2.3501	-2.34802	-2.33075	-2.32679	-2.32196	-2.32252	-2.31919	-2.31347	-2.30381
506.25	470.266		-11.5551	-10.1122	-8.88619	-7.73153	-6.66277	-5.70248	-4.94683	-4.39892	-3.98905	-3.68036	-3.48599	-3.30911	-3.19338	-3.09524	-3.0149	-2.95924	-2.89282	-2.85069	-2.79776	-2.76211	-2.73381	-2.71183	-2.6814	-2.64795	-2.61332	-2.57798	-2.55554	-2.53073	-2.50664	-2.48244	-2.46441	-2.45263	-2.43615	-2.42565	-2.40952	-2.39647	-2.38469	-2.37812	-2.36512	-2.36288	-2.35052	-2.34297	-2.33697	-2.33119	-2.32884	-2.32181	-2.31615
508.75	470.532		-11.489	-10.0529	-8.8482	-7.69629	-6.6394	-5.68344	-4.92737	-4.37717	-3.967	-3.66306	-3.45891	-3.28355	-3.16792	-3.06733	-2.99208	-2.93417	-2.87552	-2.82645	-2.77598	-2.73915	-2.71108	-2.68568	-2.65882	-2.62695	-2.59252	-2.56037	-2.53782	-2.51592	-2.49406	-2.47173	-2.4552	-2.44367	-2.42752	-2.41755	-2.39902	-2.38604	-2.37433	-2.36705	-2.35487	-2.35204	-2.33355	-2.32521	-2.32031	-2.31699	-2.31697	-2.30766	-2.30329
511.25	470.797		-11.5256	-10.1	-8.8873	-7.728	-6.66017	-5.71382	-4.9625	-4.39396	-3.9726	-3.67793	-3.46378	-3.28433	-3.17454	-3.06764	-2.99525	-2.93827	-2.88256	-2.83369	-2.78082	-2.74088	-2.70611	-2.68075	-2.65841	-2.62579	-2.58995	-2.55793	-2.53672	-2.51175	-2.49395	-2.47456	-2.46009	-2.445	-2.42773	-2.41755	-2.39906	-2.38849	-2.37501	-2.36021	-2.34924	-2.34321	-2.32619	-2.31025	-2.30522	-2.29915	-2.30111	-2.2864	-2.28448
513.75	471.062		-11.4871	-10.0656	-8.85427	-7.70783	-6.6384	-5.69861	-4.94839	-4.38955	-3.97569	-3.67656	-3.47053	-3.29694	-3.18538	-3.08652	-3.00809	-2.95105	-2.89051	-2.84681	-2.79436	-2.7553	-2.72303	-2.70034	-2.67484	-2.64174	-2.60569	-2.57018	-2.55077	-2.52527	-2.50636	-2.4853	-2.46946	-2.45335	-2.43694	-2.42417	-2.40914	-2.39639	-2.38359	-2.37044	-2.3597	-2.35302	-2.33972	-2.32663	-2.32081	-2.31529	-2.31407	-2.30249	-2.29759
516.25	471.327		-11.5352	-10.1032	-8.90308	-7.75226	-6.67981	-5.73102	-4.96912	-4.40976	-3.99954	-3.69789	-3.48461	-3.31707	-3.20203	-3.10558	-3.02662	-2.96488	-2.91127	-2.86237	-2.81241	-2.77389	-2.74424	-2.71838	-2.69366	-2.66131	-2.62531	-2.59063	-2.57128	-2.55007	-2.53115	-2.51085	-2.49565	-2.47919	-2.46339	-2.44918	-2.43443	-2.41945	-2.40762	-2.39629	-2.38619	-2.37873	-2.35981	-2.3497	-2.3447	-2.34388	-2.34294	-2.33242	-2.32541
518.75	471.592		-11.8922	-10.405	-9.15779	-7.97408	-6.86128	-5.88323	-5.09778	-4.52365	-4.10052	-3.78576	-3.56841	-3.39808	-3.27852	-3.18057	-3.09446	-3.02816	-2.96979	-2.92201	-2.87157	-2.83073	-2.80059	-2.77518	-2.74793	-2.7137	-2.67735	-2.63947	-2.62149	-2.59913	-2.57839	-2.55468	-2.53738	-2.52165	-2.50486	-2.49073	-2.47543	-2.45746	-2.44692	-2.43718	-2.42698	-2.41879	-2.40248	-2.39353	-2.38857	-2.38614	-2.38444	-2.37397	-2.3666
521.25	471.857		-12.0276	-10.5159	-9.25429	-8.04666	-6.90796	-5.91118	-5.10365	-4.51181	-4.08094	-3.76357	-3.5346	-3.36439	-3.24262	-3.14298	-3.05548	-2.98396	-2.93079	-2.87934	-2.82872	-2.7872	-2.75594	-2.72882	-2.7039	-2.67015	-2.63291	-2.59496	-2.57758	-2.55693	-2.53763	-2.5151	-2.49979	-2.48128	-2.46463	-2.44894	-2.43527	-2.41659	-2.40557	-2.39304	-2.38379	-2.37363	-2.35407	-2.34451	-2.34076	-2.34122	-2.34033	-2.32861	-2.32017
523.75	472.122		-12.1065	-10.5807	-9.30662	-8.08734	-6.9279	-5.92015	-5.09655	-4.49667	-4.06355	-3.74071	-3.51098	-3.34162	-3.21723	-3.12225	-3.03047	-2.95784	-2.90304	-2.85339	-2.80212	-2.76114	-2.73092	-2.70568	-2.68088	-2.64761	-2.60928	-2.56908	-2.55314	-2.53234	-2.51384	-2.49211	-2.47766	-2.45628	-2.44062	-2.42204	-2.4123	-2.39295	-2.38101	-2.36712	-2.35888	-2.34802	-2.3291	-2.32057	-2.31703	-2.31998	-2.31735	-2.30712	-2.29627
526.25	472.387		-12.1599	-10.6269	-9.35037	-8.11816	-6.95978	-5.94227	-5.11467	-4.50603	-4.06527	-3.74641	-3.50574	-3.33257	-3.2103	-3.10406	-3.01824	-2.94204	-2.8948	-2.84025	-2.78855	-2.74662	-2.71375	-2.68464	-2.6617	-2.62878	-2.59146	-2.55514	-2.53688	-2.5182	-2.49987	-2.47769	-2.4647	-2.4448	-2.42826	-2.41312	-2.39992	-2.38197	-2.37123	-2.35572	-2.3468	-2.33522	-2.31305	-2.30178	-2.2996	-2.30148	-2.30301	-2.28945	-2.28164
528.75	472.652		-12.2351	-10.6941	-9.4117	-8.17702	-7.02486	-6.00452	-5.17557	-4.56992	-4.12657	-3.80488	-3.56477	-3.38878	-3.26502	-3.15619	-3.07234	-2.99665	-2.94684	-2.89161	-2.83966	-2.79662	-2.76437	-2.73458	-2.70938	-2.67657	-2.63936	-2.60392	-2.58419	-2.56496	-2.54596	-2.52153	-2.50741	-2.48946	-2.47333	-2.45929	-2.44373	-2.42608	-2.41604	-2.40169	-2.39176	-2.3807	-2.3588	-2.3473	-2.34454	-2.34454	-2.34645	-2.33279	-2.32657
531.25	472.917		-12.3377	-10.7787	-9.48607	-8.23817	-7.06961	-6.03534	-5.2025	-4.58955	-4.14282	-3.82063	-3.57452	-3.39979	-3.27728	-3.16375	-3.07798	-2.99774	-2.9535	-2.89629	-2.84519	-2.8025	-2.76865	-2.73662	-2.71282	-2.67846	-2.6425	-2.60729	-2.58792	-2.57098	-2.55012	-2.52555	-2.51128	-2.49455	-2.47622	-2.4644	-2.44747	-2.42813	-2.41967	-2.40676	-2.39678	-2.38536	-2.36213	-2.3515	-2.35008	-2.35034	-2.35404	-2.33932	-2.33287
533.75	473.182		-12.0408	-10.5325	-9.25976	-8.04043	-6.89528	-5.89097	-5.07414	-4.47424	-4.03969	-3.72347	-3.49475	-3.31935	-3.19804	-3.09617	-3.01089	-2.94143	-2.88706	-2.83772	-2.78297	-2.74291	-2.71005	-2.68421	-2.65893	-2.6261	-2.58759	-2.55015	-2.53042	-2.50814	-2.48981	-2.46832	-2.45534	-2.43375	-2.41833	-2.40127	-2.39084	-2.37567	-2.36266	-2.34556	-2.33574	-2.32523	-2.30693	-2.2947	-2.29061	-2.29104	-2.29003	-2.27859	-2.27003
536.25	473.447		-11.6924	-10.2314	-9.00062	-7.82683	-6.7096	-5.74229	-4.97095	-4.38886	-3.96423	-3.66108	-3.43708	-3.26922	-3.15947	-3.05516	-2.96979	-2.90072	-2.85263	-2.80655	-2.75711	-2.71732	-2.6829	-2.6578	-2.63754	-2.60298	-2.56886	-2.53207	-2.51729	-2.49722	-2.47781	-2.45737	-2.44281	-2.42603	-2.4067	-2.39582	-2.3817	-2.3642	-2.35475	-2.3417	-2.33342	-2.32368	-2.30823	-2.29647	-2.29461	-2.29223	-2.29421	-2.27995	-2.27334
538.75	473.712		-11.5169	-10.0846	-8.86239	-7.68459	-6.60376	-5.63724	-4.8733	-4.29654	-3.87477	-3.57944	-3.36689	-3.1832	-3.07268	-2.96516	-2.89336	-2.83755	-2.78352	-2.7347	-2.67915	-2.6433	-2.60864	-2.58399	-2.56294	-2.5312	-2.49518	-2.46421	-2.44066	-2.41649	-2.39784	-2.38123	-2.36931	-2.35262	-2.33562	-2.3252	-2.3099	-2.30196	-2.28649	-2.2706	-2.25936	-2.25553	-2.23687	-2.22198	-2.2178	-2.21473	-2.21688	-2.20418	-2.20078
541.25	473.978		-11.5624	-10.1258	-8.89816	-7.7092	-6.61892	-5.64789	-4.88308	-4.29734	-3.87387	-3.58237	-3.36501	-3.181	-3.07096	-2.96209	-2.89061	-2.83435	-2.78387	-2.73231	-2.67581	-2.63996	-2.60267	-2.57629	-2.55725	-2.52448	-2.48765	-2.45693	-2.43282	-2.40838	-2.39019	-2.37607	-2.36505	-2.34697	-2.32884	-2.31787	-2.30235	-2.29488	-2.27809	-2.26068	-2.24962	-2.2453	-2.22444	-2.20814	-2.20367	-2.20138	-2.20404	-2.19016	-2.18653
543.75	474.243		-11.748	-10.2921	-9.0303	-7.82603	-6.68701	-5.72049	-4.92815	-4.31494	-3.8765	-3.57849	-3.35191	-3.17014	-3.05726	-2.95818	-2.87657	-2.81761	-2.75938	-2.71438	-2.65582	-2.61386	-2.57356	-2.55301	-2.53533	-2.50292	-2.46141	-2.42287	-2.40612	-2.37589	-2.36497	-2.35155	-2.34204	-2.3139	-2.29833	-2.27836	-2.27127	-2.26185	-2.24239	-2.21462	-2.20749	-2.19588	-2.18157	-2.15976	-2.15421	-2.15214	-2.15052	-2.13428	-2.12807
546.25	474.508		-12.0478	-10.5403	-9.24913	-8.00412	-6.85393	-5.85026	-5.03621	-4.41413	-3.96839	-3.66135	-3.43187	-3.24075	-3.11901	-3.01688	-2.93848	-2.88052	-2.82016	-2.76586	-2.70636	-2.66453	-2.62582	-2.60115	-2.58153	-2.54899	-2.50642	-2.47066	-2.44862	-2.41843	-2.40513	-2.39176	-2.38114	-2.35647	-2.34073	-2.32186	-2.30945	-2.30096	-2.27965	-2.2563	-2.2471	-2.23988	-2.21846	-2.19919	-2.19251	-2.19185	-2.19063	-2.17577	-2.17099
548.75	474.773		-12.0499	-10.5539	-9.26372	-8.02719	-6.86711	-5.87879	-5.07656	-4.44591	-3.99389	-3.69445	-3.4546	-3.26805	-3.15409	-3.0453	-2.96525	-2.90226	-2.8484	-2.79658	-2.73797	-2.69278	-2.64861	-2.62333	-2.60694	-2.57243	-2.53088	-2.4939	-2.47588	-2.44586	-2.43427	-2.42039	-2.41003	-2.38412	-2.36603	-2.34886	-2.336	-2.3257	-2.30693	-2.27967	-2.27197	-2.25981	-2.24201	-2.21798	-2.21252	-2.20847	-2.20984	-2.18984	-2.18647
551.25	475.038		-12.0812	-10.5629	-9.26817	-8.01823	-6.86742	-5.85538	-5.0365	-4.4155	-3.96933	-3.65971	-3.42927	-3.23799	-3.11476	-3.01071	-2.93248	-2.87241	-2.81304	-2.75725	-2.69827	-2.65673	-2.61895	-2.59309	-2.57243	-2.53999	-2.49812	-2.46315	-2.44019	-2.41137	-2.39674	-2.38186	-2.37087	-2.34774	-2.3319	-2.31419	-2.30063	-2.29149	-2.27122	-2.24962	-2.2398	-2.2331	-2.21062	-2.19278	-2.18659	-2.18609	-2.1855	-2.17108	-2.16653
553.75	475.303		-11.906	-10.4148	-9.14218	-7.91436	-6.78545	-5.79396	-5.00106	-4.39077	-3.95074	-3.64936	-3.42299	-3.23324	-3.11495	-3.00967	-2.93373	-2.87638	-2.81868	-2.76279	-2.70554	-2.66421	-2.62529	-2.59902	-2.58019	-2.5468	-2.50635	-2.47253	-2.4502	-2.4213	-2.40612	-2.39232	-2.38036	-2.35973	-2.34209	-2.32712	-2.31058	-2.30157	-2.28176	-2.26204	-2.25213	-2.24662	-2.22437	-2.20612	-2.19997	-2.19762	-2.19811	-2.18237	-2.17931
556.25	475.568		-11.6747	-10.2225	-8.96738	-7.76265	-6.6314	-5.66174	-4.88147	-4.27268	-3.83911	-3.54449	-3.32336	-3.13918	-3.02741	-2.92796	-2.848	-2.79257	-2.73549	-2.68787	-2.62994	-2.5907	-2.55048	-2.52902	-2.51315	-2.47989	-2.43942	-2.4026	-2.38431	-2.35457	-2.34142	-2.33067	-2.32069	-2.29542	-2.27789	-2.26055	-2.25083	-2.24233	-2.22174	-2.1978	-2.18998	-2.18245	-2.1654	-2.14578	-2.14038	-2.13906	-2.13805	-2.1227	-2.11682
558.75	475.833		-11.4808	-10.0463	-8.82628	-7.64186	-6.54839	-5.58236	-4.81578	-4.23177	-3.81486	-3.52175	-3.30916	-3.1286	-3.01486	-2.91725	-2.84175	-2.78781	-2.73412	-2.68187	-2.62676	-2.59169	-2.55678	-2.53222	-2.51432	-2.48204	-2.44369	-2.41066	-2.38859	-2.36327	-2.3463	-2.33513	-2.32407	-2.30381	-2.28651	-2.27164	-2.25873	-2.25008	-2.23072	-2.21426	-2.20453	-2.20131	-2.17874	-2.16518	-2.15995	-2.16142	-2.16078	-2.14921	-2.14269
561.25	476.098		-11.394	-9.97952	-8.76493	-7.60241	-6.53019	-5.58302	-4.81672	-4.24434	-3.82632	-3.53	-3.32311	-3.14107	-3.02723	-2.93009	-2.85677	-2.80465	-2.74247	-2.69717	-2.64064	-2.60321	-2.57038	-2.5496	-2.52682	-2.49701	-2.45827	-2.42463	-2.40268	-2.37486	-2.35995	-2.34356	-2.33213	-2.31114	-2.29758	-2.28143	-2.27051	-2.26325	-2.24528	-2.22567	-2.21551	-2.21009	-2.19407	-2.17795	-2.17185	-2.16948	-2.16774	-2.15645	-2.15174
563.75	476.363		-11.5011	-10.0684	-8.84046	-7.67389	-6.59263	-5.63748	-4.86117	-4.28908	-3.86705	-3.56344	-3.35562	-3.1744	-3.05873	-2.96047	-2.88426	-2.8285	-2.76405	-2.72099	-2.66504	-2.6263	-2.59484	-2.57468	-2.54918	-2.51939	-2.48135	-2.44649	-2.42548	-2.39825	-2.38235	-2.36203	-2.34942	-2.32953	-2.31649	-2.30086	-2.28999	-2.28078	-2.26517	-2.24675	-2.23644	-2.22991	-2.21646	-2.20142	-2.19582	-2.19218	-2.19038	-2.1795	-2.17488
566.25	476.628		-11.5084	-10.0704	-8.84452	-7.67613	-6.58733	-5.63121	-4.85576	-4.28006	-3.85772	-3.55433	-3.34401	-3.16485	-3.04936	-2.95304	-2.87492	-2.8184	-2.75623	-2.71194	-2.65781	-2.61866	-2.58726	-2.567	-2.54413	-2.51394	-2.47622	-2.44083	-2.42195	-2.39554	-2.38017	-2.36181	-2.34912	-2.32959	-2.31565	-2.30016	-2.28885	-2.27821	-2.26268	-2.24555	-2.23667	-2.23055	-2.21571	-2.20158	-2.19656	-2.19445	-2.19301	-2.18169	-2.17674
	476.893
	477.159
	477.424
	477.689
	477.954
	478.219
	478.484
	478.749
	479.014
	479.279
	479.544
	479.809
	480.074
	480.339
	480.605
	480.87
	481.135
	481.4
	481.665
	481.93
	482.195
	482.46
	482.725
	482.99
	483.255
	483.52
	483.785
	484.051
	484.316
	484.581
	484.846
	485.111
	485.376
	485.641
	485.906
	486.171
	486.436
	486.701
	486.966
	487.231
	487.497
	487.762
	488.027
	488.292
	488.557
	488.822
	489.087
	489.352
	489.617
	489.882
	490.147
	490.412
	490.678
	490.943
	491.208
	491.473
	491.738
	492.003
	492.268
	492.533
	492.798
	493.063
	493.328
	493.593
	493.858
	494.124
	494.389
	494.654
	494.919
	495.184
	495.449
	495.714
	495.979
	496.244
	496.509
	496.774
	497.039
	497.304
	497.57
	497.835
	498.1
	498.365
	498.63
	498.895
	499.16
	499.425
	499.69
	499.955
	500.22
	500.485
	500.75
	501.016
	501.281
	501.546
	501.811
	502.076
	502.341
	502.606
	502.871
	503.136
	503.401
	503.666
	503.931
	504.197
	504.462
	504.727
	504.992
	505.257
	505.522
	505.787
	506.052
	506.317
	506.582
	506.847
	507.112
	507.377
	507.643
	507.908
	508.173
	508.438
	508.703
	508.968
	509.233
	509.498
	509.763
	510.028
	510.293
	510.558
	510.823
	511.089
	511.354
	511.619
	511.884
	512.149
	512.414
	512.679
	512.944
	513.209
	513.474
	513.739
	514.004
	514.269
	514.535
	514.8
	515.065
	515.33
	515.595
	515.86
	516.125
	516.39
	516.655
	516.92
	517.185
	517.45
	517.716
	517.981
	518.246
	518.511
	518.776
	519.041
	519.306
	519.571
	519.836
	520.101
	520.366
	520.631
	520.896
	521.162
	521.427
	521.692
	521.957
	522.222
	522.487
	522.752
	523.017
	523.282
	523.547
	523.812
	524.077
	524.342
	524.608
	524.873
	525.138
	525.403
	525.668
	525.933
	526.198
	526.463
	526.728
	526.993
	527.258
	527.523
	527.788
	528.054
	528.319
	528.584
	528.849
	529.114
	529.379
	529.644
	529.909
	530.174
	530.439
	530.704
	530.969
	531.235
	531.5
	531.765
	532.03
	532.295
	532.56
	532.825
	533.09
	533.355
	533.62
	533.885
	534.15
	534.415
	534.681
	534.946
	535.211
	535.476
	535.741
	536.006
	536.271
	536.536
	536.801
	537.066
	537.331
	537.596
	537.861
	538.127
	538.392
	538.657
	538.922
	539.187
	539.452
	539.717
	539.982
	540.247
	540.512
	540.777
	541.042
	541.307
	541.573
	541.838
	542.103
	542.368
	542.633
	542.898
	543.163
	543.428
	543.693
	543.958
	544.223
	544.488
	544.754
	545.019
	545.284
	545.549
	545.814
	546.079
	546.344
	546.609
	546.874
	547.139
	547.404
	547.669
	547.934
	548.2
	548.465
	548.73
	548.995
	549.26
	549.525
	549.79
	550.055
	550.32
	550.585
	550.85
	551.115
	551.38
	551.646
	551.911
	552.176
	552.441
	552.706
	552.971
	553.236
	553.501
	553.766
	554.031
	554.296
	554.561
	554.826
	555.092
	555.357
	555.622
	555.887
	556.152
	556.417
	556.682
	556.947
	557.212
	557.477
	557.742
	558.007
	558.273
	558.538
	558.803
	559.068
	559.333
	559.598
	559.863
	560.128
	560.393
	560.658
	560.923
	561.188
	561.453
	561.719
	561.984
	562.249
	562.514
	562.779
	563.044
	563.309
	563.574
	563.839
	564.104
	564.369
	564.634
	564.899
	565.165
	565.43
	565.695
	565.96
	566.225
	566.49
	566.755
	567.02
	567.285
	567.55
	567.815
	568.08
	568.345
	568.611
	568.876
	569.141
	569.406
	569.671
	569.936
	570.201
	570.466
	570.731
	570.996
	571.261
	571.526
	571.792
	572.057
	572.322
	572.587
	572.852
	573.117
	573.382
	573.647
	573.912
	574.177
	574.442
	574.707
	574.972
	575.238
	575.503
	575.768
	576.033
	576.298
	576.563
	576.828
	577.093
	577.358
	577.623
	577.888
	578.153
	578.418
	578.684
	578.949
	579.214
	579.479
	579.744
	580.009
	580.274
	580.539
	580.804
	581.069
	581.334
	581.599
	581.864
	582.13
	582.395
	582.66
	582.925
	583.19
	583.455
	583.72
	583.985
	584.25
	584.515
	584.78
	585.045
	585.311
	585.576
	585.841
	586.106
	586.371
	586.636
	586.901
	587.166
	587.431
	587.696
	587.961
	588.226
	588.491
	588.757
	589.022
	589.287
	589.552
	589.817
	590.082
	590.347
	590.612
	590.877
	591.142
	591.407
	591.672
	591.937
	592.203
	592.468
	592.733
	592.998
	593.263
	593.528
	593.793
	594.058
	594.323
	594.588
	594.853
	595.118
	595.383
	595.649
	595.914
	596.179
	596.444
	596.709
	596.974
	597.239
	597.504
	597.769
	598.034
	598.299
	598.564
	598.83
	599.095
	599.36
	599.625
	599.89
	600.155
	600.42
	600.685
	600.95
	601.215
	601.48
	601.745
	602.01
	602.276
	602.541
	602.806
	603.071
	603.336
	603.601
	603.866
	604.131
	604.396
	604.661
	604.926
	605.191
	605.456
	605.722
	605.987
	606.252
	606.517
	606.782
	607.047
	607.312
	607.577
	607.842
	608.107
	608.372
	608.637
	608.902
	609.168
	609.433
	609.698
	609.963
	610.228
	610.493
	610.758
	611.023
	611.288
	611.553
	611.818
	612.083
	612.349
	612.614
	612.879
	613.144
	613.409
	613.674
	613.939
	614.204
	614.469
	614.734
	614.999
	615.264
	615.529
	615.795
	616.06
	616.325
	616.59
	616.855
	617.12
	617.385
	617.65
	617.915
	618.18
	618.445
	618.71
	618.975
	619.241
	619.506
	619.771
	620.036
	620.301
	620.566
	620.831
	621.096
	621.361
	621.626
	621.891
	622.156
	622.421
	622.687
	622.952
	623.217
	623.482
	623.747
	624.012
	624.277
	624.542
	624.807
	625.072
	625.337
	625.602
	625.868
	626.133
	626.398
	626.663
	626.928
	627.193
	627.458
	627.723
	627.988
	628.253
	628.518
	628.783
	629.048
	629.314
	629.579
	629.844
	630.109
	630.374
	630.639
	630.904
	631.169
	631.434
	631.699
	631.964
	632.229
	632.494
	632.76
	633.025
	633.29
	633.555
	633.82
	634.085
	634.35
	634.615
	634.88
	635.145
	635.41
	635.675
	635.94
	636.206
	636.471
	636.736
	637.001
	637.266
	637.531
	637.796
	638.061
	638.326
	638.591
	638.856
	639.121
	639.387
	639.652
	639.917
	640.182
	640.447
	640.712
	640.977
	641.242
	641.507
	641.772
	642.037
	642.302
	642.567
	642.833
	643.098
	643.363
	643.628
	643.893
	644.158
	644.423
	644.688
	644.953
	645.218
	645.483
	645.748
	646.013
	646.279
	646.544
	646.809
	647.074
	647.339
	647.604
	647.869
	648.134
	648.399
	648.664
	648.929
	649.194
	649.459
	649.725
	649.99
	650.255
	650.52
	650.785
	651.05
	651.315
	651.58
	651.845
	652.11
	652.375
	652.64
	652.906
	653.171
	653.436
	653.701
	653.966
	654.231
	654.496
	654.761
	655.026
	655.291
	655.556
	655.821
	656.086
	656.352
	656.617
	656.882
	657.147
	657.412
	657.677
	657.942
	658.207
	658.472
	658.737
	659.002
	659.267
	659.532
	659.798
	660.063
	660.328
	660.593
	660.858
	661.123
	661.388
	661.653
	661.918
	662.183
	662.448
	662.713
	662.978
	663.244
	663.509
	663.774
	664.039
	664.304
	664.569
	664.834
	665.099
	665.364
	665.629
	665.894
	666.159
	666.425
	666.69
	666.955
	667.22
	667.485
	667.75
	668.015
	668.28
	668.545
	668.81
	669.075
[truncated: 927 more columns]

## Sheet: Fig.2d_down
TA Dataset
Long timescale
timepoints (ps)	417 nm (mOD, training)	450 nm (mOD, training)	490 nm (mOD, training)	575 nm (mOD, training)
-51.25	0.2378	0.0091	0.0161	0.1491
-48.75	0.1812	0.0008	0.02	0.1254
-46.25	-0.0385	0.0074	-0.0267	-0.1158
-43.75	-0.0539	0.0043	0.031	0.0144
-41.25	-0.0813	-0.0006	0.0148	-0.0287
-38.75	-0.0607	-0.0047	-0.0214	-0.1255
-36.25	-0.0496	-0.0034	-0.0348	-0.1286
-33.75	-0.0425	0.0024	-0.0188	-0.0267
-31.25	-0.0442	-0.0074	0.0181	0.0975
-28.75	-0.0483	-0.0079	0.0016	0.0389
-26.25	-0.0443	-0.0198	-0.0071	0.0899
-23.75	-0.0267	-0.0165	0.0048	0.1019
-21.25	-0.0586	-0.0187	-0.0159	0.0101
-18.75	-0.0506	-0.0005	-0.0125	-0.0549
-16.25	-0.0437	0.0119	-0.0508	-0.1405
-13.75	-0.0337	0.0186	-0.022	-0.1144
-11.25	-0.0436	0.0197	-0.0872	-0.2978
-8.75	-0.0821	0.0254	-0.0977	-0.3317
-6.25	-0.0455	0.0271	-0.139	-0.3417
-3.75	-0.1331	0.0064	-0.0372	-0.1631
-1.25	-0.7057	0.0149	0.0467	0.0112
1.25	-1.9995	-0.1748	6.5575	1.8437
3.75	-2.1675	-0.4998	6.8238	2.3478
6.25	-2.1369	-0.8911	6.0282	2.0985
8.75	-2.3172	-1.3493	5.5654	2.0787
11.25	-2.58	-1.7427	5.1202	1.6947
13.75	-2.8011	-2.0849	4.614	1.4098
16.25	-3.0049	-2.3635	4.2331	1.2504
18.75	-3.1536	-2.5872	4.0134	1.0921
21.25	-3.3664	-2.8076	3.778	0.8939
23.75	-3.5023	-2.9395	3.4281	0.7978
26.25	-3.5521	-3.0731	3.1525	0.4037
28.75	-3.6366	-3.1638	2.9111	0.1089
31.25	-3.6685	-3.2661	2.7788	0.1679
33.75	-3.7338	-3.358	2.5895	-0.121
36.25	-3.736	-3.4143	2.5172	0.0556
38.75	-3.7576	-3.4536	2.4414	-0.192
41.25	-3.7561	-3.4618	2.4094	-0.1989
43.75	-3.6518	-3.4511	2.3841	-0.1809
46.25	-3.6133	-3.4311	2.4071	0.1848
48.75	-3.5814	-3.3656	2.3721	0.2529
51.25	-3.6089	-3.3594	2.4948	0.0178
53.75	-3.4941	-3.3169	2.4617	-0.1013
56.25	-3.4573	-3.2823	2.4713	-0.0416
58.75	-3.4278	-3.2495	2.4053	-0.118
61.25	-3.3903	-3.2298	2.4372	-0.1038
63.75	-3.386	-3.226	2.3985	-0.2178
66.25	-3.3783	-3.2366	2.3615	-0.0637
68.75	-3.3788	-3.2595	2.3016	-0.0648
71.25	-3.3793	-3.2996	2.2189	-0.2432
73.75	-3.4378	-3.3273	2.163	-0.4218
76.25	-3.441	-3.3482	2.0297	-0.423
78.75	-3.4739	-3.3854	1.9792	-0.2603
81.25	-3.4672	-3.4454	1.9973	-0.1328
83.75	-3.4669	-3.4845	1.9408	0.0589
86.25	-3.4495	-3.504	1.9151	0.0871
88.75	-3.4635	-3.5053	1.7838	-0.3621
91.25	-3.457	-3.4703	1.7385	-0.3024
93.75	-3.457	-3.447	1.6973	-0.4547
96.25	-3.4717	-3.4515	1.7492	-0.3627
98.75	-3.4598	-3.4581	1.7729	-0.3118
101.25	-3.4106	-3.447	1.8245	-0.1992
103.75	-3.3237	-3.3896	1.8444	-0.1545
106.25	-3.2393	-3.3248	1.8994	-0.1114
108.75	-3.1968	-3.3003	1.9395	-0.0488
111.25	-3.1526	-3.2652	1.9657	-0.048
113.75	-3.1084	-3.2513	2.0242	0.1445
116.25	-3.0547	-3.2135	2.0939	0.2356
118.75	-3.0376	-3.1944	2.1363	0.2694
121.25	-3.0249	-3.1773	2.1528	0.2532
123.75	-3.0201	-3.1489	2.1531	0.0778
126.25	-3.0315	-3.1301	2.1204	-0.0722
128.75	-3.0191	-3.1044	2.0845	-0.2149
131.25	-3.0011	-3.0902	2.0776	-0.2328
133.75	-2.9006	-3.0801	2.2233	0.221
136.25	-2.8593	-3.0469	2.2598	0.3782
138.75	-2.8162	-3.0389	2.3388	0.5627
141.25	-2.7947	-3.0152	2.2935	0.4482
143.75	-2.7892	-3.0002	2.32	0.4556
146.25	-2.761	-2.9507	2.2832	0.0905
148.75	-2.7097	-2.9328	2.3097	0.1331
151.25	-2.6895	-2.9144	2.3175	0.1783
153.75	-2.7199	-2.9411	2.4176	0.5903
156.25	-2.7661	-2.9595	2.4253	0.4357
158.75	-2.8183	-2.9612	2.431	0.4932
161.25	-2.8423	-2.9733	2.5057	0.3961
163.75	-2.7547	-2.9433	2.5513	0.588
166.25	-2.6469	-2.8806	2.5873	0.5405
168.75	-2.5804	-2.8037	2.4065	0.4457
171.25	-2.5898	-2.7735	2.3971	0.4307
173.75	-2.578	-2.7947	2.4665	0.5976
176.25	-2.5997	-2.8221	2.4477	0.588
178.75	-2.5911	-2.8122	2.4349	0.5205
181.25	-2.6453	-2.8288	2.4135	0.4925
183.75	-2.693	-2.8784	2.4834	0.6662
186.25	-2.7363	-2.9643	2.5516	0.9916
188.75	-2.7286	-2.9684	2.5147	0.6345
191.25	-2.6914	-2.9322	2.412	0.5161
193.75	-2.5765	-2.8885	2.2218	0.4987
196.25	-2.6091	-2.9044	2.2338	0.5223
198.75	-2.6512	-2.9336	2.1911	0.4848
201.25	-2.6764	-2.9498	2.1966	0.5199
203.75	-2.6434	-2.9667	2.1759	0.5764
206.25	-2.6331	-2.9923	2.1389	0.6711
208.75	-2.6626	-2.9923	2.0874	0.3687
211.25	-2.6776	-2.9936	2.0644	0.268
213.75	-2.6612	-2.9855	2.0192	0.3633
216.25	-2.6201	-2.9742	1.9948	0.5156
218.75	-2.5928	-2.9479	1.9035	0.2825
221.25	-2.5904	-2.9456	1.8765	0.1668
223.75	-2.6482	-2.9529	1.8567	0.0894
226.25	-2.6771	-2.9858	1.8718	0.0959
228.75	-2.6877	-3.0083	1.8612	0.1397
231.25	-2.6732	-3.0261	1.8448	0.2125
233.75	-2.6581	-3.0289	1.799	0.1633
236.25	-2.6263	-3.0286	1.7816	0.3049
238.75	-2.6232	-3.0176	1.7566	0.2002
241.25	-2.6356	-3.0348	1.7567	0.4055
243.75	-2.6591	-3.0205	1.6958	0.2062
246.25	-2.6904	-3.0663	1.6816	0.2543
248.75	-2.6978	-3.0785	1.6695	0.2518
251.25	-2.6971	-3.0747	1.6671	0.1238
253.75	-2.659	-3.0149	1.6523	0.0665
256.25	-2.6324	-2.9926	1.6648	0.1096
258.75	-2.6384	-3.0491	1.6695	0.1858
261.25	-2.6108	-3.0758	1.6765	0.2991
263.75	-2.6052	-3.0487	1.63	0.4822
266.25	-2.6087	-3.0272	1.6167	0.3074
268.75	-2.6186	-3.0119	1.6229	0.2615
271.25	-2.6065	-3.0422	1.6387	0.2604
273.75	-2.5884	-3.0221	1.6274	0.205
276.25	-2.5733	-3.0184	1.6186	0.2983
278.75	-2.5716	-2.9944	1.5936	0.15
281.25	-2.5282	-2.9713	1.5805	0.2009
283.75	-2.556	-2.9399	1.5682	-0.0148
286.25	-2.546	-2.9315	1.5886	-0.0106
288.75	-2.561	-2.9581	1.6266	0.0258
291.25	-2.4808	-2.9311	1.6228	0.0437
293.75	-2.4169	-2.9146	1.6527	0.2093
296.25	-2.3999	-2.889	1.654	0.1353
298.75	-2.4141	-2.9164	1.6868	0.3576
301.25	-2.4028	-2.913	1.6706	0.5005
303.75	-2.3811	-2.8767	1.6706	0.5213
306.25	-2.3517	-2.849	1.6664	0.5103
308.75	-2.3649	-2.8392	1.6938	0.6462
311.25	-2.3726	-2.8574	1.7037	0.5149
313.75	-2.4015	-2.8705	1.7112	0.442
316.25	-2.388	-2.8148	1.6826	0.2459
318.75	-2.3486	-2.7888	1.6926	0.3241
321.25	-2.2673	-2.7426	1.7303	0.307
323.75	-2.2971	-2.7682	1.7348	0.2436
326.25	-2.3239	-2.7623	1.7387	0.1868
328.75	-2.359	-2.776	1.7221	0.125
331.25	-2.3734	-2.787	1.7182	0.4363
333.75	-2.3516	-2.7881	1.7399	0.358
336.25	-2.3221	-2.7353	1.7392	0.0627
338.75	-2.2816	-2.689	1.7313	0.0176
341.25	-2.1839	-2.6393	1.7096	0.0358
343.75	-2.2332	-2.6576	1.7061	0.014
346.25	-2.2618	-2.6911	1.7046	0.2575
348.75	-2.2415	-2.7107	1.7352	0.2664
351.25	-2.1972	-2.7146	1.6894	0.6217
353.75	-2.2017	-2.7151	1.7121	0.3809
356.25	-2.2002	-2.7231	1.731	0.1817
358.75	-2.2292	-2.7233	1.7152	0.176
361.25	-2.2243	-2.7176	1.6869	0.3066
363.75	-2.2114	-2.6812	1.6563	0.3042
366.25	-2.1747	-2.6812	1.6494	0.3016
368.75	-2.1403	-2.6395	1.6351	0.2948
371.25	-2.1718	-2.6571	1.6363	0.3001
373.75	-2.1715	-2.664	1.6509	0.2419
376.25	-2.1941	-2.6616	1.6174	0.3959
378.75	-2.1898	-2.7056	1.6291	0.7118
381.25	-2.2051	-2.7245	1.6333	0.6827
383.75	-2.185	-2.7497	1.6195	0.6807
386.25	-2.1784	-2.7414	1.6183	0.3161
388.75	-2.1818	-2.7366	1.5939	0.4132
391.25	-2.2254	-2.7246	1.5959	0.2328
393.75	-2.1996	-2.6814	1.5596	0.0429
396.25	-2.1679	-2.6367	1.5619	-0.1927
398.75	-2.1159	-2.6379	1.5657	-0.042
401.25	-2.1308	-2.6925	1.5471	0.2021
403.75	-2.1176	-2.7003	1.4996	0.5628
406.25	-2.1453	-2.6823	1.5001	0.1892
408.75	-2.1293	-2.6679	1.4971	0.1191
411.25	-2.1313	-2.6463	1.5066	-0.1406
413.75	-2.1156	-2.6566	1.5015	0.0337
416.25	-2.1187	-2.6707	1.4768	0.1723
418.75	-2.1258	-2.7164	1.4651	0.3563
421.25	-2.0799	-2.6988	1.4511	0.314
423.75	-2.0132	-2.631	1.4546	0.0533
426.25	-2.0141	-2.6211	1.4647	0.1473
428.75	-1.9779	-2.5605	1.3899	0.147
431.25	-2.022	-2.5753	1.3885	0.1417
433.75	-2.0172	-2.5854	1.3645	0.1269
436.25	-1.9917	-2.5603	1.4271	0.0771
438.75	-1.923	-2.5433	1.4297	-0.1543
441.25	-1.9214	-2.5536	1.4457	-0.1623
443.75	-1.9921	-2.622	1.3952	0.085
446.25	-2.0869	-2.6854	1.3977	0.2389
448.75	-2.0566	-2.6426	1.3831	0.3728
451.25	-1.9712	-2.6074	1.3662	0.299
453.75	-1.8933	-2.5676	1.3739	0.1082
456.25	-1.968	-2.6001	1.3782	0.1077
458.75	-2.012	-2.6406	1.3949	0.354
461.25	-2.0035	-2.6342	1.3852	0.4417
463.75	-1.9851	-2.633	1.3784	0.58
466.25	-1.9839	-2.6051	1.3645	0.3539
468.75	-2.0735	-2.6436	1.3764	0.3479
471.25	-2.0226	-2.6118	1.3562	0.2451
473.75	-2.016	-2.5863	1.3795	0.0963
476.25	-1.9816	-2.5579	1.4132	-0.1427
478.75	-1.96	-2.5969	1.3924	0.0751
481.25	-1.9881	-2.6379	1.3626	0.5945
483.75	-1.9915	-2.6236	1.355	0.5601
486.25	-1.9781	-2.5618	1.3811	0.4117
488.75	-1.9107	-2.5258	1.3789	0.2214
491.25	-1.9372	-2.555	1.395	0.247
493.75	-1.9373	-2.5575	1.3701	0.2722
496.25	-1.963	-2.6032	1.3852	0.1255
498.75	-1.9129	-2.5704	1.3695	0.1652
501.25	-1.8878	-2.6119	1.3477	0.4663
503.75	-1.8787	-2.6048	1.3354	0.5788
506.25	-1.9035	-2.6147	1.3041	0.6685
508.75	-1.8809	-2.5524	1.3229	0.5777
511.25	-1.8805	-2.5156	1.3539	0.3648
513.75	-1.897	-2.5468	1.3471	0.3729
516.25	-1.9158	-2.5365	1.3591	0.2648
518.75	-1.9701	-2.5891	1.3567	0.3114
521.25	-1.926	-2.5172	1.3677	0.1376
523.75	-1.903	-2.5139	1.3634	0.0614
526.25	-1.8838	-2.4636	1.3547	-0.0169
528.75	-1.9315	-2.4993	1.3571	0.0631
531.25	-1.9349	-2.5013	1.3619	0.0351
533.75	-1.8811	-2.4846	1.3512	0.0491
536.25	-1.8597	-2.5217	1.3433	0.1391
538.75	-1.7851	-2.4753	1.304	0.3605
541.25	-1.7794	-2.4405	1.3038	0.2775
543.75	-1.7575	-2.3689	1.3341	-0.1043
546.25	-1.8037	-2.3903	1.3157	0.1259
548.75	-1.8291	-2.3807	1.3468	-0.1144
551.25	-1.7946	-2.3782	1.3029	0.1672
553.75	-1.8023	-2.3942	1.3162	0.2641
556.25	-1.7353	-2.3854	1.3206	0.092
558.75	-1.7365	-2.4031	1.3071	0.3136
561.25	-1.7489	-2.4155	1.2964	0.2857
563.75	-1.7713	-2.4412	1.2852	0.2909
566.25	-1.7663	-2.4503	1.2614	0.2755

## Sheet: Fig.3a
Fig.3a
Photoinduced relative change of the reflectivity spectra (ΔR/R) from 1410 to 1490 cm-1
X1 for time_resolved	Y1	Y2	Y3	X2 for thermal	Y4
1499.16	0.00932601	0.0117279	0.0100653	1400.09	0.0219231
1497.72	0.01299	0.00871352	0.00759231	1401.05	0.0194026
1496.29	0.0133213	0.0120126	0.00673159	1402.02	0.0165285
1494.86	0.0142155	0.0119788	0.00502508	1402.98	0.0144706
1493.43	0.0141405	0.00716628	0.0102034	1403.95	0.012684
1492	0.00984158	0.0118662	0.00719426	1404.91	0.0100899
1490.58	0.00926326	0.00621732	0.00712755	1405.87	0.00742624
1489.16	0.00817367	0.00968104	0.00590531	1406.84	0.00602422
1487.74	0.00952942	0.00525698	0.00430057	1407.8	0.00697361
1486.33	0.0105064	0.00265815	0.00558779	1408.77	0.00946364
1484.91	0.00577855	0.00664893	0.00192355	1409.73	0.0136167
1483.5	0.00799322	0.00454419	0.00373269	1410.7	0.0194258
1482.1	0.0073709	7.07135e-05	0.00307117	1411.66	0.0247095
1480.69	0.00732489	0.00424743	0.000371371	1412.62	0.0284901
1479.29	0.00534099	0.00297327	-0.000463733	1413.59	0.0305981
1477.89	0.00470237	0.00427329	-0.00112194	1414.55	0.0313103
1476.49	0.00448144	0.00381357	0.00123206	1415.52	0.0307251
1475.1	0.00348336	0.00167	0.00165225	1416.48	0.02855
1473.71	0.00367284	0.00216179	-0.00109206	1417.45	0.0267111
1472.32	0.00540721	0.0037541	0.000928708	1418.41	0.0263265
1470.93	0.00765249	0.00382066	0.00123906	1419.37	0.0266728
1469.55	0.0067831	0.00163743	0.00199355	1420.34	0.0270698
1468.17	0.00729774	0.000908952	-5.72705e-05	1421.3	0.0273543
1466.79	0.00734048	0.00026569	-0.000128577	1422.27	0.0295929
1465.42	0.00568572	0.00392936	0.000720467	1423.23	0.031088
1464.04	0.00776238	0.0016908	-0.00153827	1424.2	0.0313922
1462.67	0.00721891	0.0031944	-0.00241534	1425.16	0.0295447
1461.3	0.00515794	0.00202183	-0.00181108	1426.12	0.0280904
1459.94	0.00532157	0.00483674	-0.0030307	1427.09	0.0272576
1458.58	0.00269999	0.00108659	-0.00116536	1428.05	0.0274817
1457.22	0.00202889	-0.000136257	-0.0030615	1429.02	0.0292779
1455.86	-0.00115607	-0.0016556	-0.00493453	1429.98	0.0315867
1454.5	-0.00209306	-0.00316559	-0.00613518	1430.94	0.0342735
1453.15	-0.0106875	-0.0130868	-0.00811066	1431.91	0.0353464
1451.8	-0.0212003	-0.0204363	-0.00771554	1432.87	0.0347128
1450.45	-0.0277228	-0.0229104	-0.00679797	1433.84	0.0343063
1449.11	-0.0253658	-0.024346	-0.00541784	1434.8	0.0356885
1447.76	-0.0195303	-0.017267	-0.00218058	1435.77	0.0366989
1446.42	-0.0118414	-0.00809947	-0.000505591	1436.73	0.0372742
1445.09	-0.00468987	-0.00286605	0.000654973	1437.69	0.0377818
1443.75	0.00129463	-0.0011982	0.00208364	1438.66	0.0408935
1442.42	0.00512226	0.00718218	0.00370762	1439.62	0.0453487
1441.09	0.00817839	0.0056683	0.00442497	1440.59	0.0506824
1439.76	0.010813	0.00815068	0.00404737	1441.55	0.0544049
1438.43	0.0140989	0.00897457	0.00420067	1442.52	0.051206
1437.11	0.014409	0.00657993	0.0033672	1443.48	0.0374809
1435.79	0.0132331	0.00304956	0.00399083	1444.44	0.0164655
1434.47	0.0123138	0.00431175	0.00275956	1445.41	-0.00298021
1433.16	0.0122261	0.002979	0.00293734	1446.37	-0.0127803
1431.84	0.0119762	0.00376759	0.00239971	1447.34	-0.010666
1430.53	0.0107009	0.00133663	0.00213007	1448.3	-0.00410098
1429.22	0.0103183	0.00228682	0.00218355	1449.27	0.00182937
1427.92	0.0108271	0.00185075	0.00187918	1450.23	0.00443901
1426.61	0.0108941	0.00234835	0.00333978	1451.19	0.0064491
1425.31	0.0121661	0.000717949	0.00206756	1452.16	0.00823364
1424.01	0.0114857	0.00294307	0.00215084	1453.12	0.00998816
1422.72	0.007851	0.000573419	0.00286897	1454.09	0.0127137
1421.42	0.00931039	0.0015971	0.00185938	1455.05	0.0171121
1420.13	0.00747099	-0.000475255	0.00107328	1456.02	0.0161976
1418.84	0.00614687	0.00125411	0.00061707	1456.98	0.00983447
1417.56	0.00730043	-0.000960777	0.00151212	1457.94	0.00713748
1416.27	0.00470522	-0.00115978	-0.00104289	1458.91	0.00832874
1414.99	0.00443986	-0.00428078	-0.000118501	1459.87	0.0127709
1413.71	0.00470199	-0.0042968	-0.00181174	1460.84	0.0116755
1412.43	0.00375538	-0.00697578	0.00129536	1461.8	0.0120122
1411.15	0.00676631	-0.00432793	-0.000573222	1462.77	0.014109
1409.88	0.00830374	-0.00282234	0.00139289	1463.73	0.0140986
1408.61	0.00907401	-0.00107429	0.0019937	1464.69	0.0133408
1407.34	0.00850086	-0.00127715	0.00242764	1465.66	0.0129419
1406.07	0.0108682	0.00380161	0.00351456	1466.62	0.0140636
1404.81	0.0128459	0.00566109	0.00547459	1467.59	0.014494
1403.55	0.0113479	0.00421378	0.00572289	1468.55	0.0139792
1402.29	0.0124441	-0.000251076	0.00173932	1469.51	0.014715
1401.03	0.0116189	-0.000224903	0.00381674	1470.48	0.019195
				1471.44	0.0275454
				1472.41	0.0294013
				1473.37	0.0270752
				1474.34	0.0208415
				1475.3	0.0196761
				1476.26	0.0191611
				1477.23	0.0183092
				1478.19	0.0169124
				1479.16	0.0157712
				1480.12	0.0162531
				1481.09	0.0188456
				1482.05	0.0211565
				1483.01	0.0208043
				1483.98	0.0181978
				1484.94	0.0159574
				1485.91	0.0159424
				1486.87	0.0178537
				1487.84	0.0211026
				1488.8	0.0264655
				1489.76	0.0277263
				1490.73	0.0277459
				1491.69	0.0247165
				1492.66	0.0248102
				1493.62	0.0252552
				1494.59	0.0264562
				1495.55	0.0252305
				1496.51	0.0240433
				1497.48	0.0216949
				1498.44	0.0209866
				1499.41	0.0188105

## Sheet: Fig.3b
Fig.3b
Photoinduced ΔR/R spectra from 1340 to 1370 cm-1
X1 for time_resolved	Y1	Y2	Y3	X2 for thermal	Y4
1408.45	0.0144635	-0.0131993	0.00512197	1339.34	0.0106577
1407.18	0.00162504	0.00165804	-0.0014401	1340.31	0.00823389
1405.92	0.0176914	-0.000747894	0.00571967	1341.27	0.00675697
1404.65	0.0198388	-0.00498889	0.00135821	1342.23	0.00601103
1403.39	0.0151995	-0.00769731	0.00548345	1343.2	0.00444052
1402.13	0.00145322	0.00713367	-0.00186974	1344.16	0.00282828
1400.87	0.0142327	-0.000738086	-0.00261692	1345.13	0.00195734
1399.62	0.0187425	-0.00832153	-0.0116357	1346.09	0.00279832
1398.37	0.0152271	-0.0141835	-0.00623485	1347.06	0.0069055
1397.12	0.0040206	-0.00503298	-0.0107207	1348.02	0.0170192
1395.87	0.00531946	-0.0112482	-0.00973136	1348.98	0.0369571
1394.62	0.0104343	0.00261336	-0.0101641	1349.95	0.0700807
1393.38	0.00488665	0.00838462	-0.00155844	1350.91	0.102469
1392.14	0.0108664	0.00358375	0.00398499	1351.88	0.121531
1390.9	0.00544282	0.0119701	0.00412798	1352.84	0.117676
1389.66	0.0148848	-0.00519597	-0.0315562	1353.81	0.0940474
1388.43	0.00394309	0.00130205	-0.00168461	1354.77	0.0521488
1387.19	-0.00190342	-0.00436676	-0.0126279	1355.73	0.0108174
1385.96	-0.00107343	-0.000307031	-0.00674311	1356.7	-0.0207187
1384.73	0.0013945	-0.0051903	-0.00311531	1357.66	-0.0324482
1383.51	-0.00154676	-0.00410825	-0.00479229	1358.63	-0.0142128
1382.28	-0.000955972	-0.00465236	0.000322511	1359.59	0.00874582
1381.06	-0.000209712	-0.00353833	-0.00575861	1360.55	0.0147007
1379.84	-0.00252935	0.0715267	-0.00426427	1361.52	0.0105352
1378.63	-0.00178026	-0.0101883	-0.00121506	1362.48	0.00888419
1377.41	0.00780054	-0.00287591	-0.00388362	1363.45	0.0146037
1376.2	-0.00538313	0.00305693	0.00135846	1364.41	0.0155952
1374.99	-0.00367886	-0.0039413	-0.00235973	1365.38	0.0172336
1373.78	0.00621062	0.00782028	0.00303551	1366.34	0.0222572
1372.57	0.000639481	0.00129594	-0.000221935	1367.3	0.0279968
1371.37	0.00335493	0.00800821	0.00725072	1368.27	0.0311967
1370.16	0.00128599	0.0127617	-0.00261902	1369.23	0.03285
1368.96	0.0040671	0.00131716	0.0105137	1370.2	0.030088
1367.76	0.0012366	-0.00392146	0.0018952
1366.57	0.0116859	0.00156713	0.00496953
1365.37	0.0115466	-0.0033595	-0.00617115
1364.18	0.0090736	0.0244783	-0.00651767
1362.99	-0.00859169	-0.00673532	-0.00341605
1361.8	-0.0410874	-0.00657878	0.0060472
1360.62	-0.05679	-0.00990956	0.00882751
1359.43	-0.0556794	-0.00225167	0.0215729
1358.25	-0.0581068	0.0107127	0.046085
1357.07	-0.0476225	0.0168538	0.0521969
1355.9	-0.040308	0.0290784	0.0527615
1354.72	-0.040814	0.0159007	0.0373029
1353.55	-0.0522072	-0.00338373	0.00679737
1352.37	-0.0689062	-0.0261391	-0.0254819
1351.21	-0.0661517	-0.0450369	-0.0405301
1350.04	-0.0558357	-0.05003	-0.0469329
1348.87	-0.035218	-0.0425725	-0.0385716
1347.71	-0.0276872	-0.0321195	-0.0214434
1346.55	-0.0160519	-0.0186206	-0.0205191
1345.39	-0.0081446	-0.0117395	-0.0190588
1344.23	-0.00568822	-0.00942507	-0.00403457
1343.08	0.00260733	-0.00137042	-0.00685416
1341.92	0.0039442	0.00793776	-0.00479673
1340.77	0.0091321	0.00160907	-0.000807455
1339.62	0.00436951	-0.00213272	-0.000976975
1338.47	0.0146452	0.000639392	0.00114163
1337.33	0.0122539	0.00298936	-0.00570289
1336.18	0.0118576	0.00234011	-0.00262093
1335.04	0.00959747	-0.00466343	-0.00618203
1333.9	0.0120249	0.0030539	0.000842175
1332.76	0.0111814	-0.00069654	0.0102763
1331.63	0.0138838	0.00200281	-0.00291948
1330.49	0.0108882	0.000756044	0.000935922
1329.36	0.0122439	0.00161529	-0.00658912
1328.23	0.0109945	0.00587307	0.0316078
1327.1	0.0113736	0.000989524	-0.000838858
1325.98	0.010581	0.00155893	-0.00226641
1324.85	0.00664021	-0.00232551	-0.00391571
1323.73	0.00802366	0.00375278	0.00255744
1322.61	0.00955136	0.00181955	-0.00217932
1321.49	0.0126087	0.000582399	-0.00292724
1320.38	0.0116593	-0.0047564	0.0022165
1319.26	0.0108289	0.0136232	-0.00537444
1318.15	0.0140025	-0.00155388	-0.00604332
1317.04	0.017974	0.00770782	-0.00284951
1315.93	0.0138412	0.00742135	0.000886583
1314.82	0.0135743	0.00164322	0.00364141
1313.72	0.0191046	0.00750638	0.00280791
1312.61	0.0131624	0.00647429	-0.00159518
1311.51	0.016182	0.00755728	0.00103218
1310.41	0.0089967	0.0117425	-0.00195722
1309.31	0.0157667	0.0141035	-0.00107457
1308.22	0.0120166	0.00442181	-0.00427154
1307.12	0.00588725	-0.00177879	0.00476495
1306.03	0.010836	-0.00404572	-0.155975
1304.94	0.00494063	-0.00840542	-0.00626847
1303.85	0.00774763	0.00189007	0.00473346
1302.76	0.00801305	0.00863305	0.00675723
1301.68	0.0105774	-0.0102816	-0.00440275
1300.59	0.00862549	-0.0137734	-0.0158687
1299.51	0.00812358	-0.0675144	-0.0149897

## Sheet: Fig.3c
Fig.3c
Temporal profiles of selected wavenumbers, 1438 and 1450 cm-1
timepoints_exp (ps)	1438 cm-1(exp.)	1450 cm-1(exp.)
-10	-0.0020913	-0.00505889
-9	-0.000987086	-0.00567145
-8	0.00100018	-0.00529178
-7	0.00399961	-0.00609524
-6	0.0052844	-0.00680075
-5	0.00407629	-0.00627325
-4.8	0.00408057	-0.00808566
-4.6	0.00437079	-0.0079773
-4.4	0.00691053	-0.0101524
-4.2	0.00870354	-0.00971112
-4	0.00870834	-0.0105744
-3.8	0.00687605	-0.00805838
-3.6	0.0104701	-0.00800788
-3.4	0.0112791	-0.00702293
-3.2	0.0131657	-0.00890582
-3	0.0128737	-0.00809792
-2.8	0.0114078	-0.0103957
-2.6	0.011378	-0.0111866
-2.4	0.00876035	-0.0116545
-2.2	0.0102991	-0.0116265
-2	0.00916177	-0.0121362
-1.8	0.00859631	-0.0110312
-1.6	0.00791189	-0.00933217
-1.4	0.00699196	-0.0117013
-1.2	0.00768416	-0.0154776
-1	0.00946858	-0.0176337
-0.8	0.0111009	-0.0166949
-0.6	0.0129773	-0.0206495
-0.4	0.0187338	-0.0229789
-0.2	0.0159627	-0.0327507
0	0.0341495	-0.0145718
0.2	0.0361081	-0.0181599
0.4	0.0355635	-0.0211783
0.6	0.0280662	-0.0275524
0.8	0.0231065	-0.0292639
1	0.0234536	-0.0287895
1.2	0.0223849	-0.0303279
1.4	0.0221012	-0.0302841
1.6	0.0213938	-0.0297451
1.8	0.0222017	-0.0295279
2	0.0207338	-0.0295045
2.2	0.0205522	-0.0300165
2.4	0.020101	-0.0281768
2.6	0.0193447	-0.0308385
2.8	0.0200094	-0.0295255
3	0.0204715	-0.0299976
3.2	0.018879	-0.028797
3.4	0.0194006	-0.0288231
3.6	0.0190836	-0.0281127
3.8	0.017721	-0.0281975
4	0.018396	-0.0294727
4.2	0.01847	-0.0271344
4.4	0.0173136	-0.0272731
4.6	0.0176459	-0.0269909
4.8	0.016445	-0.0262122
5	0.0164781	-0.0279059
6	0.0154056	-0.0259622
7	0.0160445	-0.0245106
8	0.0147927	-0.0239743
9	0.016136	-0.0242788
10	0.0132766	-0.0216913
11	0.0130018	-0.0233872
12	0.0131282	-0.0217022
13	0.0127355	-0.0210015
14	0.0122483	-0.0207143
15	0.0112979	-0.0193828
16	0.0118991	-0.0201447
17	0.010234	-0.0184726
18	0.0103868	-0.0187299
19	0.0116209	-0.0174394
20	0.0102495	-0.0174563
21	0.00989643	-0.0170655
22	0.0107871	-0.0160072
23	0.010345	-0.0152613
24	0.00989904	-0.0169684
25	0.0101017	-0.0154265
26	0.0091309	-0.0165454
27	0.0099104	-0.0154303
28	0.0106248	-0.0155684
29	0.00880949	-0.0148527
30	0.00907803	-0.0139403
31	0.00926924	-0.0141278
32	0.00852507	-0.0117683
33	0.00888666	-0.0128473
34	0.00744929	-0.0135861
35	0.00827817	-0.0142664
36	0.00809385	-0.0132766
37	0.00942092	-0.011537
38	0.00856176	-0.0124212
39	0.00909445	-0.0110712
40	0.00985167	-0.0122278
41	0.00834805	-0.00999639
42	0.0100091	-0.0113116
43	0.0096555	-0.0104909
44	0.0085315	-0.0108052
45	0.00885415	-0.0116453
46	0.00987637	-0.0108913
47	0.00999182	-0.0104344
48	0.00753528	-0.0112388
49	0.00923226	-0.010806
50	0.00707892	-0.00938865
51	0.00811326	-0.00922533
52	0.0110257	-0.0103236
53	0.00913729	-0.00765008
54	0.00790225	-0.00932087
55	0.00911352	-0.00809224
56	0.00850861	-0.00941242
57	0.00964891	-0.0081647
58	0.0086384	-0.0102263
59	0.00955598	-0.00809448
60	0.00971797	-0.00978602
61	0.0100714	-0.00966754
62	0.00920347	-0.00877295
63	0.00867443	-0.0094508
64	0.00827569	-0.011686
65	0.00899966	-0.00790706
66	0.00720653	-0.00898367
67	0.00882278	-0.0109863
68	0.00835207	-0.00891898
69	0.00664596	-0.0102704
70	0.00767619	-0.00905127
71	0.00765214	-0.00975442
72	0.0099949	-0.0105358
73	0.00813296	-0.0100317
74	0.00752995	-0.0100854
75	0.00616405	-0.00917318
76	0.00839085	-0.00756865
77	0.00750114	-0.00950215
78	0.00837476	-0.00984653
79	0.00876105	-0.0103272
80	0.00828729	-0.00873767

## Sheet: Fig.3d
Fig.3d
Temporal profiles of selected wavenumbers, 1348 and 1357 cm-1.
timepoints_exp (ps)	1348 cm-1(exp)	1357 cm-1(exp)
-10	0.00189361	-0.0010537
-8	-0.00309218	-0.00246488
-6	0.00331182	-0.000556795
-4	-0.00253063	-0.00257169
-3.5	-0.00127319	-0.00824155
-3	0.000854327	-0.00784085
-2.5	-0.00620643	-0.00970169
-2	-0.00743675	-0.0111212
-1.5	-0.00214085	-0.012991
-1	-0.0151731	-0.0195471
-0.5	-0.0332167	-0.038459
0	-0.0360823	-0.0328146
0.5	-0.0301323	-0.0226469
1	-0.0326572	-0.00995222
1.5	-0.0365958	-0.00344656
2	-0.0293545	-0.00493831
2.5	-0.0339919	-0.00145325
3	-0.0359534	0.000642706
3.5	-0.0344658	0.00512314
4	-0.0328761	0.00399954
4.5	-0.0307392	0.00317585
5	-0.0309869	0.00721193
5.5	-0.0311408	0.0148634
6	-0.0304744	0.0112091
6.5	-0.0346404	0.0167359
7	-0.031012	0.0161924
7.5	-0.035278	0.0165178
8	-0.0394611	0.0182811
8.5	-0.0353986	0.0155393
9	-0.033926	0.0191823
9.5	-0.027708	0.0225617
10	-0.0271092	0.0220731
10.5	-0.0352091	0.018731
11	-0.0286676	0.0168049
11.5	-0.029731	0.027197
12	-0.029519	0.0252127
12.5	-0.0283249	0.0209761
13	-0.0282049	0.0208653
13.5	-0.0316207	0.023982
14	-0.0292422	0.0270305
14.5	-0.029367	0.0330859
15	-0.034236	0.0307493
15.5	-0.0304341	0.0287977
16	-0.0382795	0.0273319
16.5	-0.0310627	0.030988
17	-0.033285	0.0269413
17.5	-0.033808	0.0390421
18	-0.029875	0.036655
18.5	-0.0366681	0.0284606
19	-0.0290349	0.0336737
19.5	-0.0309457	0.0296761
20	-0.0297593	0.0300484
22	-0.030931	0.0337266
24	-0.022904	0.0344973
26	-0.0392076	0.0310236
28	-0.0278108	0.0396194
30	-0.0234958	0.0414752
32	-0.0321768	0.0389366
34	-0.0329062	0.0378261
36	-0.0263314	0.0367713
38	-0.0343171	0.0395237
40	-0.0254954	0.0430756
42	-0.0264363	0.041845
44	-0.0338007	0.0408641
46	-0.024731	0.0424442
48	-0.0311787	0.0451584
50	-0.0312894	0.0490433
52	-0.0288381	0.0437896
54	-0.0304292	0.0448213
56	-0.0291987	0.044263
58	-0.0272254	0.0451061
60	-0.0254476	0.0468926
62	-0.0278279	0.0439429
64	-0.0256365	0.044412
66	-0.0280657	0.0414158
68	-0.0323575	0.0426872
70	-0.0259294	0.0482073
72	-0.0314825	0.0487554
74	-0.0266813	0.0493148
76	-0.0271906	0.0434695
78	-0.0285836	0.0474701
80	-0.0305514	0.0440507
82	-0.0292376	0.0482854
84	-0.0300543	0.0446913
86	-0.0321983	0.0501793
88	-0.0365076	0.0471319
90	-0.0260004	0.0449918
92	-0.0349779	0.0497359
94	-0.0308075	0.0450264
96	-0.0296773	0.0440004
98	-0.0281366	0.0462407
100	-0.0316599	0.0450055
102	-0.0326245	0.0474156
104	-0.0353783	0.0488291
106	-0.0312906	0.045893
108	-0.0312368	0.0504373
110	-0.0246327	0.0443333
112	-0.0278189	0.0460118
114	-0.0327279	0.046457
116	-0.0341168	0.0434609
118	-0.027996	0.0457621
120	-0.022691	0.0478515

[truncated: 9 more sheets: Fig.4a, Fig.4b, Fig.4c, Fig.4d, Fig.4e, Fig.5b, Fig.5c, Fig.5d, Sheet1]
